# Supplementary material for: ﻿A peculiar new species of Dione (Agraulis) Boisduval & Le Conte (Lepidoptera, Nymphalidae, Heliconiinae) associated with Malesherbia Ruiz & Pavón (Passifloraceae) in xeric western slopes of the Andes
Source: Zookeys. 2022 Jul 18;1113:199–226. doi: 10.3897/zookeys.1113.85769 (PMC9848672; doi:10.3897/zookeys.1113.85769)
Supplement: XML Treatment for Dione (Agraulis) dodona [file zookeys.1113.85769-treatment1.xml]

<!DOCTYPE tp:taxon-treatment
  PUBLIC "-//TaxonX//DTD Taxonomic Treatment Publishing DTD v0 20100105//EN" "tax-treatment-NSO.dtd">
<tp:taxon-treatment xmlns:tp="http://www.plazi.org/taxpub"><tp:treatment-meta><kwd-group><label>Taxon classification</label><kwd>
              <named-content content-type="kingdom">Animalia</named-content>
            </kwd><kwd>
              <named-content content-type="order">Lepidoptera</named-content>
            </kwd><kwd>
              <named-content content-type="family">Nymphalidae</named-content>
            </kwd></kwd-group><mixed-citation publication-type="journal"><person-group><name><surname>Farfán</surname><given-names>Jackie</given-names></name><name><surname>Cerdeña</surname><given-names>José</given-names></name><name><surname>Vargas</surname><given-names>Héctor A.</given-names></name><name><surname>Gonçalves</surname><given-names>Gislene L.</given-names></name><name><surname>Lamas</surname><given-names>Gerardo</given-names></name><name><surname>Moreira</surname><given-names>Gilson R. P.</given-names></name></person-group><article-title>﻿A peculiar new species of <tp:taxon-name><tp:taxon-name-part taxon-name-part-type="genus" reg="Dione">Dione</tp:taxon-name-part> (<tp:taxon-name-part taxon-name-part-type="subgenus" reg="Agraulis">Agraulis</tp:taxon-name-part>)</tp:taxon-name> Boisduval &amp; Le Conte (<tp:taxon-name><tp:taxon-name-part taxon-name-part-type="order">Lepidoptera</tp:taxon-name-part></tp:taxon-name>, <tp:taxon-name><tp:taxon-name-part taxon-name-part-type="family">Nymphalidae</tp:taxon-name-part></tp:taxon-name>, <tp:taxon-name><tp:taxon-name-part taxon-name-part-type="subfamily">Heliconiinae</tp:taxon-name-part></tp:taxon-name>) associated with <italic><tp:taxon-name><tp:taxon-name-part taxon-name-part-type="genus" reg="Malesherbia">Malesherbia</tp:taxon-name-part></tp:taxon-name></italic> Ruiz &amp; Pavón (<tp:taxon-name><tp:taxon-name-part taxon-name-part-type="family">Passifloraceae</tp:taxon-name-part></tp:taxon-name>) in xeric western slopes of the Andes</article-title><source>Zookeys</source><day>18</day><month>07</month><year>2022</year><volume>1113</volume><fpage>199</fpage><lpage>226</lpage><pub-id pub-id-type="doi">10.3897/zookeys.1113.85769</pub-id></mixed-citation></tp:treatment-meta><tp:nomenclature><label>﻿</label><tp:taxon-name><object-id xmlns:xlink="http://www.w3.org/1999/xlink" content-type="arpha" xlink:type="simple">D01F28A4-9632-52F6-AB26-5F05EEB24A53</object-id><tp:taxon-name-part taxon-name-part-type="genus" reg="Dione">Dione</tp:taxon-name-part> (<tp:taxon-name-part taxon-name-part-type="subgenus" reg="Agraulis">Agraulis</tp:taxon-name-part>) <tp:taxon-name-part taxon-name-part-type="species" reg="dodona">dodona</tp:taxon-name-part><object-id xmlns:xlink="http://www.w3.org/1999/xlink" content-type="zoobank" xlink:type="simple">https://zoobank.org/687E38BC-19C6-48F0-9B93-EE7B9A7C40A5</object-id></tp:taxon-name><tp:taxon-authority>Lamas &amp; Farfán</tp:taxon-authority><tp:taxon-status xmlns:xlink="http://www.w3.org/1999/xlink" xlink:type="simple">sp. nov.</tp:taxon-status><xref ref-type="fig" rid="F1">Figs 1</xref><xref ref-type="fig" rid="F2">, 2</xref><xref ref-type="fig" rid="F3">, 3</xref><xref ref-type="fig" rid="F4">, 4</xref><xref ref-type="fig" rid="F5">, 5</xref><xref ref-type="fig" rid="F6">, 6</xref><xref ref-type="fig" rid="F7">, 7</xref><xref ref-type="fig" rid="F8">, 8</xref><xref ref-type="fig" rid="F9">, 9</xref><xref ref-type="fig" rid="F10">, 10</xref><tp:nomenclature-citation-list><tp:nomenclature-citation><tp:taxon-name>
                <tp:taxon-name-part taxon-name-part-type="genus" reg="Dione">Dione</tp:taxon-name-part>
                <tp:taxon-name-part taxon-name-part-type="species" reg="vanillae">vanillae</tp:taxon-name-part>
              </tp:taxon-name><comment>: <xref ref-type="bibr" rid="B56">Peña 1951</xref>: 262.</comment></tp:nomenclature-citation><tp:nomenclature-citation><tp:taxon-name>
                <tp:taxon-name-part taxon-name-part-type="genus" reg="Agraulis">Agraulis</tp:taxon-name-part>
                <tp:taxon-name-part taxon-name-part-type="species" reg="vanillae">vanillae</tp:taxon-name-part>
              </tp:taxon-name><comment>: <xref ref-type="bibr" rid="B65">Ureta 1963</xref>: 114–115; <xref ref-type="bibr" rid="B60">Pérez-D’Angello 1970</xref>: 6; <xref ref-type="bibr" rid="B24">Etcheverry 1970</xref>: 95; <xref ref-type="bibr" rid="B57">Peña and Ugarte 2006</xref>: 313, figs; <xref ref-type="bibr" rid="B12">Benyamini et al. 2014</xref>: 18.</comment></tp:nomenclature-citation><tp:nomenclature-citation><tp:taxon-name>
                <tp:taxon-name-part taxon-name-part-type="genus" reg="Agraulis">Agraulis</tp:taxon-name-part>
                <tp:taxon-name-part taxon-name-part-type="species" reg="vanillae">vanillae</tp:taxon-name-part>
                <tp:taxon-name-part taxon-name-part-type="subspecies" reg="forbesi">forbesi</tp:taxon-name-part>
              </tp:taxon-name><comment>: Herrera,1972: 73.</comment></tp:nomenclature-citation><tp:nomenclature-citation><tp:taxon-name>
                <tp:taxon-name-part taxon-name-part-type="genus" reg="Agraulis">Agraulis</tp:taxon-name-part>
              </tp:taxon-name><comment>[n. sp.]: <xref ref-type="bibr" rid="B43">Lamas 2004</xref>: 264.</comment></tp:nomenclature-citation><tp:nomenclature-citation><tp:taxon-name>
                <tp:taxon-name-part taxon-name-part-type="genus" reg="Agraulis">Agraulis</tp:taxon-name-part>
              </tp:taxon-name><comment>sp. n.: <xref ref-type="bibr" rid="B25">Farfán 2018</xref>: 367.</comment></tp:nomenclature-citation><tp:nomenclature-citation><tp:taxon-name>
                <tp:taxon-name-part taxon-name-part-type="genus" reg="Agraulis">Agraulis</tp:taxon-name-part>
              </tp:taxon-name><comment>sp.: <xref ref-type="bibr" rid="B54">Núñez et al. 2022</xref>: 152–178.</comment></tp:nomenclature-citation></tp:nomenclature-citation-list></tp:nomenclature><tp:treatment-sec sec-type="type locality" id="SECID0EWCAG"><title>Type locality.</title><p>Peru, Arequipa, Pacaychacra [<named-content xmlns:xlink="http://www.w3.org/1999/xlink" content-type="dwc:verbatimCoordinates" xlink:type="simple"><named-content content-type="geo-json" specific-use="{&#34;type&#34;:&#34;Point&#34;,&#34;coordinates&#34;:[-72.550000,-15.900000]}" id="NCID0E6CAG" xlink:type="simple">15°54'S, 72°33'W</named-content></named-content>], 1500 m.</p></tp:treatment-sec><tp:treatment-sec sec-type="type material" id="SECID0EEDAG"><title>Type material.</title><p><bold><italic>Holotype</italic></bold> ♂, Peru, Arequipa, Pacaychacra, <named-content xmlns:xlink="http://www.w3.org/1999/xlink" content-type="dwc:verbatimCoordinates" xlink:type="simple"><named-content content-type="geo-json" specific-use="{&#34;type&#34;:&#34;Point&#34;,&#34;coordinates&#34;:[-72.550000,-15.900000]}" id="NCID0ESDAG" xlink:type="simple">15°54'S, 72°33'W</named-content></named-content>, 1500 m, reared from eggs collected on <italic><tp:taxon-name><tp:taxon-name-part taxon-name-part-type="genus" reg="Malesherbia">Malesherbia</tp:taxon-name-part><tp:taxon-name-part taxon-name-part-type="species" reg="tenuifolia">tenuifolia</tp:taxon-name-part></tp:taxon-name></italic> (<tp:taxon-name><tp:taxon-name-part taxon-name-part-type="family">Passifloraceae</tp:taxon-name-part></tp:taxon-name>), 24.VII.2019, J. Farfán leg. deposited in <abbrev xmlns:xlink="http://www.w3.org/1999/xlink" content-type="institution" xlink:title="Museo de Historia Natural, Universidad Nacional Mayor San Marcos, Lima, Peru" id="ABBRID0EHEAG" xlink:type="simple">MUSM</abbrev>. <bold><italic>Paratypes</italic></bold> (25♂, 17♀): Peru. <bold>Lima</bold>: 1♂, San Bartolomé, 1600 m, [<named-content xmlns:xlink="http://www.w3.org/1999/xlink" content-type="dwc:verbatimCoordinates" xlink:type="simple"><named-content content-type="geo-json" specific-use="{&#34;type&#34;:&#34;Point&#34;,&#34;coordinates&#34;:[-76.516667,-11.916667]}" id="NCID0EUEAG" xlink:type="simple">11°55'S, 76°31'W</named-content></named-content>], 21.iii.[19]81, P. Hocking (<abbrev xmlns:xlink="http://www.w3.org/1999/xlink" content-type="institution" xlink:title="Museo de Historia Natural, Universidad Nacional Mayor San Marcos, Lima, Peru" id="ABBRID0EZEAG" xlink:type="simple">MUSM</abbrev>); 1♀, Cocachacra, 1450 m, [<named-content xmlns:xlink="http://www.w3.org/1999/xlink" content-type="dwc:verbatimCoordinates" xlink:type="simple"><named-content content-type="geo-json" specific-use="{&#34;type&#34;:&#34;Point&#34;,&#34;coordinates&#34;:[-76.533333,-11.916667]}" id="NCID0EBFAG" xlink:type="simple">11°55'S, 76°32'W</named-content></named-content>], 6.x.[19]83, P. Hocking [<abbrev xmlns:xlink="http://www.w3.org/1999/xlink" content-type="institution" xlink:title="Museo de Historia Natural, Universidad Nacional Mayor San Marcos, Lima, Peru" id="ABBRID0EGFAG" xlink:type="simple">MUSM</abbrev>-ENT 008630] (<abbrev xmlns:xlink="http://www.w3.org/1999/xlink" content-type="institution" xlink:title="Museo de Historia Natural, Universidad Nacional Mayor San Marcos, Lima, Peru" id="ABBRID0ELFAG" xlink:type="simple">MUSM</abbrev>); 1♀, Río Rímac, Chaute, 2350 m, <named-content xmlns:xlink="http://www.w3.org/1999/xlink" content-type="dwc:verbatimCoordinates" xlink:type="simple"><named-content content-type="geo-json" specific-use="{&#34;type&#34;:&#34;Point&#34;,&#34;coordinates&#34;:[-76.500000,-11.933333]}" id="NCID0ETFAG" xlink:type="simple">11°56'S, 76°30'W</named-content></named-content>, 12.v.2012, P. Hocking (<abbrev xmlns:xlink="http://www.w3.org/1999/xlink" content-type="institution" xlink:title="Museo de Historia Natural, Universidad Nacional Mayor San Marcos, Lima, Peru" id="ABBRID0EYFAG" xlink:type="simple">MUSM</abbrev>). <bold>Arequipa</bold>: 2♀, 7 km E Cháparra, 1450m, [<named-content xmlns:xlink="http://www.w3.org/1999/xlink" content-type="dwc:verbatimCoordinates" xlink:type="simple"><named-content content-type="geo-json" specific-use="{&#34;type&#34;:&#34;Point&#34;,&#34;coordinates&#34;:[-73.816667,-15.683333]}" id="NCID0ECGAG" xlink:type="simple">15°41'S, 73°49'W</named-content></named-content>], 14.iv.[19]88, G. Lamas [<abbrev xmlns:xlink="http://www.w3.org/1999/xlink" content-type="institution" xlink:title="Museo de Historia Natural, Universidad Nacional Mayor San Marcos, Lima, Peru" id="ABBRID0EHGAG" xlink:type="simple">MUSM</abbrev>-ENT 008631, 008632] (<abbrev xmlns:xlink="http://www.w3.org/1999/xlink" content-type="institution" xlink:title="Museo de Historia Natural, Universidad Nacional Mayor San Marcos, Lima, Peru" id="ABBRID0EMGAG" xlink:type="simple">MUSM</abbrev>); 1♂, entre Majes y Chuquibamba, <named-content xmlns:xlink="http://www.w3.org/1999/xlink" content-type="dwc:verbatimCoordinates" xlink:type="simple"><named-content content-type="geo-json" specific-use="{&#34;type&#34;:&#34;Point&#34;,&#34;coordinates&#34;:[-72.550000,-15.916667]}" id="NCID0EUGAG" xlink:type="simple">15°55'S, 72°33'W</named-content></named-content>, 1500 m, 24.iv.2017, G. Lamas (<abbrev xmlns:xlink="http://www.w3.org/1999/xlink" content-type="institution" xlink:title="Museo de Historia Natural, Universidad Nacional Mayor San Marcos, Lima, Peru" id="ABBRID0EZGAG" xlink:type="simple">MUSM</abbrev>); 1♂ same data as holotype [<named-content xmlns:xlink="http://www.w3.org/1999/xlink" content-type="dwc:institutional_code" xlink:title="Laboratório de Morfologia e Comportamento de Insetos, Universidade Federal do Rio Grande do Sul, Porto Alegre, Rio Grande do Sul, Brazil" xlink:href="http://grbio.org/institution/universidade-federal-do-rio-grande-do-sul" xlink:type="simple">LMCI</named-content> 357–51] (<named-content xmlns:xlink="http://www.w3.org/1999/xlink" content-type="dwc:institutional_code" xlink:title="Laboratório de Morfologia e Comportamento de Insetos, Universidade Federal do Rio Grande do Sul, Porto Alegre, Rio Grande do Sul, Brazil" xlink:href="http://grbio.org/institution/universidade-federal-do-rio-grande-do-sul" xlink:type="simple">LMCI</named-content>); 1♂ same data as holotype (<named-content xmlns:xlink="http://www.w3.org/1999/xlink" content-type="dwc:institutional_code" xlink:title="Museo de Historia Natural, Universidad Nacional de San Agustín de Arequipa, Arequipa, Peru" xlink:href="http://grbio.org/institution/universidad-nacional-de-san-agustin-museo-de-historia-natural-peru" xlink:type="simple">MUSA</named-content>); 1♂, 2♀, same data as holotype but with date 15.XII.2020 (<named-content xmlns:xlink="http://www.w3.org/1999/xlink" content-type="dwc:institutional_code" xlink:title="Museo de Historia Natural, Universidad Nacional de San Agustín de Arequipa, Arequipa, Peru" xlink:href="http://grbio.org/institution/universidad-nacional-de-san-agustin-museo-de-historia-natural-peru" xlink:type="simple">MUSA</named-content>); 1♂ same data as holotype but with date 24.vii.2021 (<named-content xmlns:xlink="http://www.w3.org/1999/xlink" content-type="dwc:institutional_code" xlink:title="Museo de Historia Natural, Universidad Nacional de San Agustín de Arequipa, Arequipa, Peru" xlink:href="http://grbio.org/institution/universidad-nacional-de-san-agustin-museo-de-historia-natural-peru" xlink:type="simple">MUSA</named-content>); 4♂ Aplao, Valle Majes, <named-content xmlns:xlink="http://www.w3.org/1999/xlink" content-type="dwc:verbatimCoordinates" xlink:type="simple"><named-content content-type="geo-json" specific-use="{&#34;type&#34;:&#34;Point&#34;,&#34;coordinates&#34;:[-72.467500,-15.896111]}" id="NCID0E1HAG" xlink:type="simple">15°53'46"S, 72°28'03"W</named-content></named-content>, 800 m, 02.vi.2013, Leg. J. Cerdeña / M. Delgado (<named-content xmlns:xlink="http://www.w3.org/1999/xlink" content-type="dwc:institutional_code" xlink:title="Museo de Historia Natural, Universidad Nacional de San Agustín de Arequipa, Arequipa, Peru" xlink:href="http://grbio.org/institution/universidad-nacional-de-san-agustin-museo-de-historia-natural-peru" xlink:type="simple">MUSA</named-content>); 1♂, Condesuyos, Pacaychacra,<named-content xmlns:xlink="http://www.w3.org/1999/xlink" content-type="dwc:verbatimCoordinates" xlink:type="simple"><named-content content-type="geo-json" specific-use="{&#34;type&#34;:&#34;Point&#34;,&#34;coordinates&#34;:[-72.550417,-15.916444]}" id="NCID0EHIAG" xlink:type="simple">15°54'59.2"S, 72°33'01.5"W</named-content></named-content>, 1500 m, 02.IX.2020, Leg. Jose Cerdeña (<named-content xmlns:xlink="http://www.w3.org/1999/xlink" content-type="dwc:institutional_code" xlink:title="Museo de Historia Natural, Universidad Nacional de San Agustín de Arequipa, Arequipa, Peru" xlink:href="http://grbio.org/institution/universidad-nacional-de-san-agustin-museo-de-historia-natural-peru" xlink:type="simple">MUSA</named-content>); 1♂, same data, but 13.XII.2020 (<named-content xmlns:xlink="http://www.w3.org/1999/xlink" content-type="dwc:institutional_code" xlink:title="Museo de Historia Natural, Universidad Nacional de San Agustín de Arequipa, Arequipa, Peru" xlink:href="http://grbio.org/institution/universidad-nacional-de-san-agustin-museo-de-historia-natural-peru" xlink:type="simple">MUSA</named-content>); 1♀, same data, but 24.VII.2021, Jackie Farfán (<named-content xmlns:xlink="http://www.w3.org/1999/xlink" content-type="dwc:institutional_code" xlink:title="Museo de Historia Natural, Universidad Nacional de San Agustín de Arequipa, Arequipa, Peru" xlink:href="http://grbio.org/institution/universidad-nacional-de-san-agustin-museo-de-historia-natural-peru" xlink:type="simple">MUSA</named-content>); 1♀, same data, but 12.XI.2019, [<named-content xmlns:xlink="http://www.w3.org/1999/xlink" content-type="dwc:institutional_code" xlink:title="Laboratório de Morfologia e Comportamento de Insetos, Universidade Federal do Rio Grande do Sul, Porto Alegre, Rio Grande do Sul, Brazil" xlink:href="http://grbio.org/institution/universidade-federal-do-rio-grande-do-sul" xlink:type="simple">LMCI</named-content> 357–52] (<named-content xmlns:xlink="http://www.w3.org/1999/xlink" content-type="dwc:institutional_code" xlink:title="Laboratório de Morfologia e Comportamento de Insetos, Universidade Federal do Rio Grande do Sul, Porto Alegre, Rio Grande do Sul, Brazil" xlink:href="http://grbio.org/institution/universidade-federal-do-rio-grande-do-sul" xlink:type="simple">LMCI</named-content>); 3♂, Yura, 2 Km SW Yura viejo, <named-content xmlns:xlink="http://www.w3.org/1999/xlink" content-type="dwc:verbatimCoordinates" xlink:type="simple"><named-content content-type="geo-json" specific-use="{&#34;type&#34;:&#34;Point&#34;,&#34;coordinates&#34;:[-71.706389,-16.221944]}" id="NCID0EIJAG" xlink:type="simple">16°13'19"S, 71°42'23"W</named-content></named-content>, 2600 m 21.IV.2022, Leg. Jackie Farfán (<named-content xmlns:xlink="http://www.w3.org/1999/xlink" content-type="dwc:institutional_code" xlink:title="Museo de Historia Natural, Universidad Nacional de San Agustín de Arequipa, Arequipa, Peru" xlink:href="http://grbio.org/institution/universidad-nacional-de-san-agustin-museo-de-historia-natural-peru" xlink:type="simple">MUSA</named-content>). <bold>Moquegua</bold>: 6♂, 1♀, Torata, 170630/705036 [<named-content xmlns:xlink="http://www.w3.org/1999/xlink" content-type="dwc:verbatimCoordinates" xlink:type="simple"><named-content content-type="geo-json" specific-use="{&#34;type&#34;:&#34;Point&#34;,&#34;coordinates&#34;:[-70.843333,-17.108333]}" id="NCID0EXJAG" xlink:type="simple">17°06'30"S, 70°50'36"W</named-content></named-content>], 2090m, 26.VII.2021, Leg. Jackie Farfán (<named-content xmlns:xlink="http://www.w3.org/1999/xlink" content-type="dwc:institutional_code" xlink:title="Museo de Historia Natural, Universidad Nacional de San Agustín de Arequipa, Arequipa, Peru" xlink:href="http://grbio.org/institution/universidad-nacional-de-san-agustin-museo-de-historia-natural-peru" xlink:type="simple">MUSA</named-content>); 1♂, 1♀, same data [<named-content xmlns:xlink="http://www.w3.org/1999/xlink" content-type="dwc:institutional_code" xlink:title="Laboratório de Morfologia e Comportamento de Insetos, Universidade Federal do Rio Grande do Sul, Porto Alegre, Rio Grande do Sul, Brazil" xlink:href="http://grbio.org/institution/universidade-federal-do-rio-grande-do-sul" xlink:type="simple">LMCI</named-content> 357–53, <named-content xmlns:xlink="http://www.w3.org/1999/xlink" content-type="dwc:institutional_code" xlink:title="Laboratório de Morfologia e Comportamento de Insetos, Universidade Federal do Rio Grande do Sul, Porto Alegre, Rio Grande do Sul, Brazil" xlink:href="http://grbio.org/institution/universidade-federal-do-rio-grande-do-sul" xlink:type="simple">LMCI</named-content> 357–54] (<named-content xmlns:xlink="http://www.w3.org/1999/xlink" content-type="dwc:institutional_code" xlink:title="Laboratório de Morfologia e Comportamento de Insetos, Universidade Federal do Rio Grande do Sul, Porto Alegre, Rio Grande do Sul, Brazil" xlink:href="http://grbio.org/institution/universidade-federal-do-rio-grande-do-sul" xlink:type="simple">LMCI</named-content>); 4♀, La Capilla, 13 Km S Puquina, 164450/711054 [<named-content xmlns:xlink="http://www.w3.org/1999/xlink" content-type="dwc:verbatimCoordinates" xlink:type="simple"><named-content content-type="geo-json" specific-use="{&#34;type&#34;:&#34;Point&#34;,&#34;coordinates&#34;:[-71.181667,-16.747222]}" id="NCID0ETKAG" xlink:type="simple">16°44'50"S, 71°10'54"W</named-content></named-content>], 1800 m, 28.XII.2013, Leg. J. Farfán / J. Cerdeña (<named-content xmlns:xlink="http://www.w3.org/1999/xlink" content-type="dwc:institutional_code" xlink:title="Museo de Historia Natural, Universidad Nacional de San Agustín de Arequipa, Arequipa, Peru" xlink:href="http://grbio.org/institution/universidad-nacional-de-san-agustin-museo-de-historia-natural-peru" xlink:type="simple">MUSA</named-content>); 1♀, Omate, 3 Km SW Omate, <named-content xmlns:xlink="http://www.w3.org/1999/xlink" content-type="dwc:verbatimCoordinates" xlink:type="simple"><named-content content-type="geo-json" specific-use="{&#34;type&#34;:&#34;Point&#34;,&#34;coordinates&#34;:[-70.987147,-16.687575]}" id="NCID0EALAG" xlink:type="simple">16°41'15.27"S, 70°59'13.73"W</named-content></named-content>, 2000 m, 27.X.2017, Leg. Robert Cornejo (<named-content xmlns:xlink="http://www.w3.org/1999/xlink" content-type="dwc:institutional_code" xlink:title="Museo de Historia Natural, Universidad Nacional de San Agustín de Arequipa, Arequipa, Peru" xlink:href="http://grbio.org/institution/universidad-nacional-de-san-agustin-museo-de-historia-natural-peru" xlink:type="simple">MUSA</named-content>). <bold>Tacna</bold>: 1♂, Chululuni, <named-content xmlns:xlink="http://www.w3.org/1999/xlink" content-type="dwc:verbatimCoordinates" xlink:type="simple"><named-content content-type="geo-json" specific-use="{&#34;type&#34;:&#34;Point&#34;,&#34;coordinates&#34;:[-70.473333,-17.367222]}" id="NCID0EPLAG" xlink:type="simple">17°22'02"S, 70°28'24"W</named-content></named-content>, 1800 m, 18.XII.2020, Leg. Jackie Farfán (<named-content xmlns:xlink="http://www.w3.org/1999/xlink" content-type="dwc:institutional_code" xlink:title="Museo de Historia Natural, Universidad Nacional de San Agustín de Arequipa, Arequipa, Peru" xlink:href="http://grbio.org/institution/universidad-nacional-de-san-agustin-museo-de-historia-natural-peru" xlink:type="simple">MUSA</named-content>). CHILE. <bold>Arica</bold>: 1♂, Las Peñas, <named-content xmlns:xlink="http://www.w3.org/1999/xlink" content-type="dwc:verbatimCoordinates" xlink:type="simple"><named-content content-type="geo-json" specific-use="{&#34;type&#34;:&#34;Point&#34;,&#34;coordinates&#34;:[-69.767500,-18.552222]}" id="NCID0E5LAG" xlink:type="simple">18°33'08"S, 69°46'03"W</named-content></named-content>, 1580 m, 02.XII.2020, H. A. Vargas leg. [<abbrev xmlns:xlink="http://www.w3.org/1999/xlink" content-type="institution" xlink:title="Colección Entomológica de la Universidad de Tarapacá, Arica, Chile" id="ABBRID0EDMAG" xlink:type="simple">IDEA</abbrev>-LEPI–2022–008] (<abbrev xmlns:xlink="http://www.w3.org/1999/xlink" content-type="institution" xlink:title="Colección Entomológica de la Universidad de Tarapacá, Arica, Chile" id="ABBRID0EIMAG" xlink:type="simple">IDEA</abbrev>); 1♀, same data, but 10.XI.2020; [<abbrev xmlns:xlink="http://www.w3.org/1999/xlink" content-type="institution" xlink:title="Colección Entomológica de la Universidad de Tarapacá, Arica, Chile" id="ABBRID0ENMAG" xlink:type="simple">IDEA</abbrev>-LEPI–2022–007] (<abbrev xmlns:xlink="http://www.w3.org/1999/xlink" content-type="institution" xlink:title="Colección Entomológica de la Universidad de Tarapacá, Arica, Chile" id="ABBRID0ESMAG" xlink:type="simple">IDEA</abbrev>). <bold>Tarapacá</bold>: 1♀, Iquique, Parca, 3000 m, [<named-content xmlns:xlink="http://www.w3.org/1999/xlink" content-type="dwc:verbatimCoordinates" xlink:type="simple"><named-content content-type="geo-json" specific-use="{&#34;type&#34;:&#34;Point&#34;,&#34;coordinates&#34;:[-69.016667,-20.016667]}" id="NCID0E3MAG" xlink:type="simple">20°01'S, 69°01'W</named-content></named-content>], ix/x.[19]51, L. E. Peña (<abbrev xmlns:xlink="http://www.w3.org/1999/xlink" content-type="institution" xlink:title="Museo de Historia Natural, Universidad Nacional Mayor San Marcos, Lima, Peru" id="ABBRID0EBNAG" xlink:type="simple">MUSM</abbrev>); 1♂, Q[uebrada] de Guatacondo, “Cauquenisca” [= Cautenicsa], 2300 m, [<named-content xmlns:xlink="http://www.w3.org/1999/xlink" content-type="dwc:verbatimCoordinates" xlink:type="simple"><named-content content-type="geo-json" specific-use="{&#34;type&#34;:&#34;Point&#34;,&#34;coordinates&#34;:[-69.016667,-20.933333]}" id="NCID0EJNAG" xlink:type="simple">20°56'S, 69°01'W</named-content></named-content>], 26-X-1968, P. Millas (<named-content xmlns:xlink="http://www.w3.org/1999/xlink" content-type="dwc:institutional_code" xlink:title="Museo Nacional de Historia Natural de Chile, Santiago de Chile, Chile" xlink:href="http://grbio.org/institution/museo-nacional-de-historia-natural-de-chile" xlink:type="simple">MHNS</named-content>).</p><p>Immature stages preserved in 70% ethanol, with the same data as the holotype, collected on <italic><tp:taxon-name><tp:taxon-name-part taxon-name-part-type="genus" reg="Malesherbia">Malesherbia</tp:taxon-name-part><tp:taxon-name-part taxon-name-part-type="species" reg="tenuifolia">tenuifolia</tp:taxon-name-part></tp:taxon-name></italic> (<tp:taxon-name><tp:taxon-name-part taxon-name-part-type="family">Passifloraceae</tp:taxon-name-part></tp:taxon-name>) with dates VI.2018, X.2019 and IV.2021, were deposited in <named-content xmlns:xlink="http://www.w3.org/1999/xlink" content-type="dwc:institutional_code" xlink:title="Laboratório de Morfologia e Comportamento de Insetos, Universidade Federal do Rio Grande do Sul, Porto Alegre, Rio Grande do Sul, Brazil" xlink:href="http://grbio.org/institution/universidade-federal-do-rio-grande-do-sul" xlink:type="simple">LMCI</named-content>, under accession numbers 357–31 (14 eggs), 357–33, 357–40, 357–44 (20 larvae), 357–46, 357–47, 357–48, 357–49, 357–50 (5 pupae).</p></tp:treatment-sec><tp:treatment-sec sec-type="diagnosis" id="SECID0EKOAG"><title>Diagnosis.</title><p><tp:taxon-name><tp:taxon-name-part taxon-name-part-type="genus" reg="Dione">Dione</tp:taxon-name-part> (<tp:taxon-name-part taxon-name-part-type="subgenus" reg="Agraulis">Agraulis</tp:taxon-name-part>) <tp:taxon-name-part taxon-name-part-type="species" reg="dodona">dodona</tp:taxon-name-part></tp:taxon-name> sp. nov. can be easily distinguished from its congeners by the wing pattern, presenting a black postdiscal spot between M<sub>3</sub>-A<sub>1</sub> veins on the dorsal hindwing that is absent in all other species, and, also, by presenting a divided or partially divided silver spot in the discal cell on the ventral hindwing, always undivided in other species of <tp:taxon-name><tp:taxon-name-part taxon-name-part-type="genus" reg="Dione">Dione</tp:taxon-name-part> (<tp:taxon-name-part taxon-name-part-type="subgenus" reg="Agraulis">Agraulis</tp:taxon-name-part>)</tp:taxon-name>. In the male genitalia, the valvae have a rounded termen, without denticles, and the distal portion of the crista is narrow and straight. In other species, the termen is sub-triangular and shows denticles on the margin, and the distal apex of the crista is transversally enlarged. Also, the juxta has its upper edge slightly split in <italic><tp:taxon-name><tp:taxon-name-part taxon-name-part-type="genus" reg="Dione"/><tp:taxon-name-part taxon-name-part-type="species" reg="dodona">dodona</tp:taxon-name-part></tp:taxon-name></italic>, which is widely open in other species. The aedeagus is straight in lateral view without cornuti in <italic><tp:taxon-name><tp:taxon-name-part taxon-name-part-type="genus" reg="Dione"/><tp:taxon-name-part taxon-name-part-type="species" reg="dodona">dodona</tp:taxon-name-part></tp:taxon-name></italic>, up-curved near distal end with cornuti in other species. The female genitalia possess evenly wide signa in the proximal portion, composed of robust spines, unlike other species that have smaller spines; the proximal apex of signa is narrower and progressively enlarges distally.</p><p>Furthermore, the immature stages of <tp:taxon-name><tp:taxon-name-part taxon-name-part-type="genus" reg="Dione">Dione</tp:taxon-name-part> (<tp:taxon-name-part taxon-name-part-type="subgenus" reg="Agraulis">Agraulis</tp:taxon-name-part>) <tp:taxon-name-part taxon-name-part-type="species" reg="dodona">dodona</tp:taxon-name-part></tp:taxon-name> sp. nov. show differences with the available data compared to other <italic><tp:taxon-name><tp:taxon-name-part taxon-name-part-type="genus" reg="Agraulis">Agraulis</tp:taxon-name-part></tp:taxon-name></italic> species (<xref ref-type="bibr" rid="B7">Beebe et al. 1960</xref>; Brown 1981; <xref ref-type="bibr" rid="B18">da Silva et al. 2006</xref>). In the egg, the number of horizontal carinae almost doubles the number described for <tp:taxon-name><tp:taxon-name-part taxon-name-part-type="genus" reg="Dione">Dione</tp:taxon-name-part> (<tp:taxon-name-part taxon-name-part-type="subgenus" reg="Agraulis">Agraulis</tp:taxon-name-part>) <tp:taxon-name-part taxon-name-part-type="species" reg="maculosa">maculosa</tp:taxon-name-part></tp:taxon-name> [cited as ‘<italic><tp:taxon-name><tp:taxon-name-part taxon-name-part-type="genus" reg="Agraulis">A.</tp:taxon-name-part><tp:taxon-name-part taxon-name-part-type="species" reg="vanillae">vanillae</tp:taxon-name-part></tp:taxon-name></italic>´] (11–13 vs. 17–19), the egg being taller in <tp:taxon-name><tp:taxon-name-part taxon-name-part-type="genus" reg="Dione">Dione</tp:taxon-name-part> (<tp:taxon-name-part taxon-name-part-type="subgenus" reg="Agraulis">Agraulis</tp:taxon-name-part>) <tp:taxon-name-part taxon-name-part-type="species" reg="dodona">dodona</tp:taxon-name-part></tp:taxon-name> sp. nov. In relation to the larval stage, in the first instar, the main difference is the size of the D2 setae in the abdominal segments, being very small in <italic><tp:taxon-name><tp:taxon-name-part taxon-name-part-type="genus" reg="Dione"/><tp:taxon-name-part taxon-name-part-type="species" reg="maculosa">maculosa</tp:taxon-name-part></tp:taxon-name></italic> and <italic><tp:taxon-name><tp:taxon-name-part taxon-name-part-type="genus" reg="Dione"/><tp:taxon-name-part taxon-name-part-type="species" reg="insularis">insularis</tp:taxon-name-part></tp:taxon-name></italic> (1/4 the length of D1) (<xref ref-type="bibr" rid="B7">Beebe et al. 1960</xref>; <xref ref-type="bibr" rid="B18">da Silva et al. 2006</xref>), but reaching more than half the length of D1 in <tp:taxon-name><tp:taxon-name-part taxon-name-part-type="genus" reg="Dione">Dione</tp:taxon-name-part> (<tp:taxon-name-part taxon-name-part-type="subgenus" reg="Agraulis">Agraulis</tp:taxon-name-part>) <tp:taxon-name-part taxon-name-part-type="species" reg="dodona">dodona</tp:taxon-name-part></tp:taxon-name> sp. nov. (Fig. <xref ref-type="fig" rid="F9">9B</xref>). In the fifth instar, the head scoli in <italic><tp:taxon-name><tp:taxon-name-part taxon-name-part-type="genus" reg="Dione"/><tp:taxon-name-part taxon-name-part-type="species" reg="maculosa">maculosa</tp:taxon-name-part></tp:taxon-name></italic> are well developed, whereas <tp:taxon-name><tp:taxon-name-part taxon-name-part-type="genus" reg="Dione">Dione</tp:taxon-name-part> (<tp:taxon-name-part taxon-name-part-type="subgenus" reg="Agraulis">Agraulis</tp:taxon-name-part>) <tp:taxon-name-part taxon-name-part-type="species" reg="dodona">dodona</tp:taxon-name-part></tp:taxon-name> sp. nov. bears short stout scoli (Figs <xref ref-type="fig" rid="F5">5D</xref>, <xref ref-type="fig" rid="F6">6E</xref>). Furthermore, the prothoracic dorsal plate in <tp:taxon-name><tp:taxon-name-part taxon-name-part-type="genus" reg="Dione">Dione</tp:taxon-name-part> (<tp:taxon-name-part taxon-name-part-type="subgenus" reg="Agraulis">Agraulis</tp:taxon-name-part>) <tp:taxon-name-part taxon-name-part-type="species" reg="dodona">dodona</tp:taxon-name-part></tp:taxon-name> sp. nov. has spine-like setae on top of enlarged conical projection (Fig. <xref ref-type="fig" rid="F9">9C</xref>), unlike <italic><tp:taxon-name><tp:taxon-name-part taxon-name-part-type="genus" reg="Dione"/><tp:taxon-name-part taxon-name-part-type="species" reg="maculosa">maculosa</tp:taxon-name-part></tp:taxon-name></italic>, which has a simple seta bearing on a small projection (<xref ref-type="bibr" rid="B18">da Silva et al. 2006</xref>). In the pupa, the main differences are related to the head protuberances, which are small in <tp:taxon-name><tp:taxon-name-part taxon-name-part-type="genus" reg="Dione">Dione</tp:taxon-name-part> (<tp:taxon-name-part taxon-name-part-type="subgenus" reg="Agraulis">Agraulis</tp:taxon-name-part>) <tp:taxon-name-part taxon-name-part-type="species" reg="dodona">dodona</tp:taxon-name-part></tp:taxon-name> sp. nov. (Fig. <xref ref-type="fig" rid="F9">9D</xref>), more conspicuous, and as long as half the length of head in <italic><tp:taxon-name><tp:taxon-name-part taxon-name-part-type="genus" reg="Dione"/><tp:taxon-name-part taxon-name-part-type="species" reg="maculosa">maculosa</tp:taxon-name-part></tp:taxon-name></italic>; also, the meso-dorsal crest is less pronounced in <tp:taxon-name><tp:taxon-name-part taxon-name-part-type="genus" reg="Dione">Dione</tp:taxon-name-part> (<tp:taxon-name-part taxon-name-part-type="subgenus" reg="Agraulis">Agraulis</tp:taxon-name-part>) <tp:taxon-name-part taxon-name-part-type="species" reg="dodona">dodona</tp:taxon-name-part></tp:taxon-name> sp. nov. (Fig. <xref ref-type="fig" rid="F9">9E</xref>), in <italic><tp:taxon-name><tp:taxon-name-part taxon-name-part-type="genus" reg="Dione"/><tp:taxon-name-part taxon-name-part-type="species" reg="maculosa">maculosa</tp:taxon-name-part></tp:taxon-name></italic> the dorsal margins are more enlarged; protuberances on the abdominal segments do not occupy the entire length of the segment in <tp:taxon-name><tp:taxon-name-part taxon-name-part-type="genus" reg="Dione">Dione</tp:taxon-name-part> (<tp:taxon-name-part taxon-name-part-type="subgenus" reg="Agraulis">Agraulis</tp:taxon-name-part>) <tp:taxon-name-part taxon-name-part-type="species" reg="dodona">dodona</tp:taxon-name-part></tp:taxon-name> sp. nov. (Fig. <xref ref-type="fig" rid="F9">9F</xref>), in contrast to <italic><tp:taxon-name><tp:taxon-name-part taxon-name-part-type="genus" reg="Dione"/><tp:taxon-name-part taxon-name-part-type="species" reg="maculosa">maculosa</tp:taxon-name-part></tp:taxon-name></italic> where protuberances fill all the length of the third abdominal segment.</p></tp:treatment-sec><tp:treatment-sec sec-type="description" id="SECID0EJYAG"><title>Description.</title><p><bold><italic>Adult</italic>.</bold> (Figs <xref ref-type="fig" rid="F1">1</xref>–<xref ref-type="fig" rid="F4">4</xref>). <bold>Male</bold>: Wingspan 44–52 mm (holotype 50 mm). <italic>Head</italic>: antennae approximately two thirds of the forewing in length, black with the tip of club orange (Fig. <xref ref-type="fig" rid="F2">2A</xref>), with 36 antennomers, 11 of which define the club. Palpus elongated, approximately twice the size of the head, with a dark brown dorsal color with light orange hairs, in ventral view white covered by white and orange hairs (Fig. <xref ref-type="fig" rid="F2">2A</xref>). <italic>Thorax</italic>: Generally brown. Body dorsally black with brown and orange hairs, ventrally covered by white and light orange scales, legs dorsally light orange with white and orange hairs at the base, ventrally white. Forewing length 25–28 mm (holotype: 27 mm), hindwing length 18–20 mm. Wing venation as described in <xref ref-type="bibr" rid="B49">Michener (1942)</xref> (Fig. <xref ref-type="fig" rid="F2">2B</xref>). Wing color pattern typical for the <italic><tp:taxon-name><tp:taxon-name-part taxon-name-part-type="genus" reg="Agraulis">Agraulis</tp:taxon-name-part></tp:taxon-name></italic> clade except a black postdiscal spot between veins M<sub>3</sub>-A<sub>1</sub> on dorsal hindwing and a silver spot located in the discal cell on ventral hindwing divided or partially divided (Fig. <xref ref-type="fig" rid="F1">1E</xref>, AF). <italic>Abdomen</italic>: dorsally brown with orange hairs, ventrally covered by white scales.</p><fig id="F1" position="float" orientation="portrait"><object-id xmlns:xlink="http://www.w3.org/1999/xlink" content-type="doi" xlink:type="simple">10.3897/zookeys.1113.85769.figure1</object-id><object-id xmlns:xlink="http://www.w3.org/1999/xlink" content-type="arpha" xlink:type="simple">5F042DFF-DDC0-5F79-A1DC-BC32BCF501F8</object-id><label>Figure 1.</label><caption><p>Adults of <tp:taxon-name><tp:taxon-name-part taxon-name-part-type="genus" reg="Dione">Dione</tp:taxon-name-part> (<tp:taxon-name-part taxon-name-part-type="subgenus" reg="Agraulis">Agraulis</tp:taxon-name-part>) <tp:taxon-name-part taxon-name-part-type="species" reg="dodona">dodona</tp:taxon-name-part></tp:taxon-name> sp. nov. <bold>A, B</bold> male, holotype <bold>C, D</bold> female paratype <bold>E, F</bold> details of hindwing pattern color (indicated by blue squares in <bold>A</bold> and <bold>D</bold> respectively), open arrow points black spot on Cu<sub>1</sub>-Cu<sub>2</sub> cell, and close arrow on silver discal spot. Left: dorsal view; right: ventral view. Scale bars: 2 cm.</p></caption><graphic xmlns:xlink="http://www.w3.org/1999/xlink" xlink:href="zookeys-1113-199_article-85769__-g001.jpg" position="float" orientation="portrait" xlink:type="simple" id="oo_716548.jpg"><uri content-type="original_file" xlink:type="simple">https://binary.pensoft.net/fig/716548</uri></graphic></fig><fig id="F2" position="float" orientation="portrait"><object-id xmlns:xlink="http://www.w3.org/1999/xlink" content-type="doi" xlink:type="simple">10.3897/zookeys.1113.85769.figure2</object-id><object-id xmlns:xlink="http://www.w3.org/1999/xlink" content-type="arpha" xlink:type="simple">20C12B4A-AB8F-5B71-BF13-FA147699BD40</object-id><label>Figure 2.</label><caption><p>Adult morphology of <tp:taxon-name><tp:taxon-name-part taxon-name-part-type="genus" reg="Dione">Dione</tp:taxon-name-part> (<tp:taxon-name-part taxon-name-part-type="subgenus" reg="Agraulis">Agraulis</tp:taxon-name-part>) <tp:taxon-name-part taxon-name-part-type="species" reg="dodona">dodona</tp:taxon-name-part></tp:taxon-name> sp. nov. <bold>A</bold> head, male, lateral view <bold>B</bold> wing venation, male <bold>C</bold> detail of forewing venation, female (red setae points differences with male) <bold>D, E</bold> distal portion of prothoracic tarsi under scanning electron microscopy, male in ventral view <bold>D</bold> female in lateral view <bold>E</bold> distal tarsomere indicated by open arrow in E. Scale bars: 1 mm (<bold>A</bold>); 5 mm (<bold>B</bold>); 50 µm (<bold>D</bold>); 250 µm (<bold>E</bold>).</p></caption><graphic xmlns:xlink="http://www.w3.org/1999/xlink" xlink:href="zookeys-1113-199_article-85769__-g002.jpg" position="float" orientation="portrait" xlink:type="simple" id="oo_716549.jpg"><uri content-type="original_file" xlink:type="simple">https://binary.pensoft.net/fig/716549</uri></graphic></fig><p><bold><italic>Male genitalia</italic></bold>: Rounded and subtriangular valvae occupying most of the genital capsule, being wide anteriorly and narrowest in the apex, with rounded pointed apex with hairs on ventral margin (Fig. <xref ref-type="fig" rid="F3">3D</xref>), costa with eversible pouch on its inner surface, bearing a median-ventral crista (Fig. <xref ref-type="fig" rid="F3">3C</xref>); crista narrow, turbinate-shaped, with apex protruded to dorsal margin of valve, and with little spines on surface (Fig. <xref ref-type="fig" rid="F3">3B</xref>), with wider prolongation on the proximal ventral surface connecting with saccus (Fig. <xref ref-type="fig" rid="F3">3A</xref>). Saccus short, with anterior process curved upwards and thinner apex. Tegumen long and wide, in dorsal view the basal portion of the uncus is wider, narrowing towards the tip, ending in a narrow apical process. Gnathos present, well developed, short tongue-shaped slightly up curved in lateral view (Fig. <xref ref-type="fig" rid="F3">3A</xref>), vinculum slim and proximally incurved with dorsal projection. Juxta wide in ventral view with a pointed anterior portion and a widened posterior portion as the shape of two slightly divided lobules (Fig. <xref ref-type="fig" rid="F3">3F</xref>). Aedeagus straight in lateral view, ~ 1/2 the length of the genital capsule, evenly wide, sclerotized, without cornuti (Fig. <xref ref-type="fig" rid="F3">3E</xref>).</p><fig id="F3" position="float" orientation="portrait"><object-id xmlns:xlink="http://www.w3.org/1999/xlink" content-type="doi" xlink:type="simple">10.3897/zookeys.1113.85769.figure3</object-id><object-id xmlns:xlink="http://www.w3.org/1999/xlink" content-type="arpha" xlink:type="simple">61C4B5F8-06C0-52ED-A230-A20917CA8CC5</object-id><label>Figure 3.</label><caption><p>Male genitalia of <tp:taxon-name><tp:taxon-name-part taxon-name-part-type="genus" reg="Dione">Dione</tp:taxon-name-part> (<tp:taxon-name-part taxon-name-part-type="subgenus" reg="Agraulis">Agraulis</tp:taxon-name-part>) <tp:taxon-name-part taxon-name-part-type="species" reg="dodona">dodona</tp:taxon-name-part></tp:taxon-name> sp. nov. <bold>A</bold> general, mesal view <bold>B</bold> distal portion of valve crista under scanning electron microscopy (pointed with open arrow in <bold>C</bold>) <bold>C</bold> right valve <bold>D</bold> termen of valve under scanning electron microscopy (pointed with closed arrow in <bold>C</bold>) <bold>E</bold> aedeagus, lateral <bold>F</bold> juxta, posterior. Scale bars: 1mm (<bold>A</bold>); 250 µm (<bold>B</bold>); 500 µm (<bold>C, E, F</bold>); 200 µm (<bold>D</bold>).</p></caption><graphic xmlns:xlink="http://www.w3.org/1999/xlink" xlink:href="zookeys-1113-199_article-85769__-g003.jpg" position="float" orientation="portrait" xlink:type="simple" id="oo_716550.jpg"><uri content-type="original_file" xlink:type="simple">https://binary.pensoft.net/fig/716550</uri></graphic></fig><fig id="F4" position="float" orientation="portrait"><object-id xmlns:xlink="http://www.w3.org/1999/xlink" content-type="doi" xlink:type="simple">10.3897/zookeys.1113.85769.figure4</object-id><object-id xmlns:xlink="http://www.w3.org/1999/xlink" content-type="arpha" xlink:type="simple">D2B67ABD-84F3-5852-A764-1EBF168738B4</object-id><label>Figure 4.</label><caption><p>Female genitalia of <tp:taxon-name><tp:taxon-name-part taxon-name-part-type="genus" reg="Dione">Dione</tp:taxon-name-part> (<tp:taxon-name-part taxon-name-part-type="subgenus" reg="Agraulis">Agraulis</tp:taxon-name-part>) <tp:taxon-name-part taxon-name-part-type="species" reg="dodona">dodona</tp:taxon-name-part></tp:taxon-name> sp. nov. <bold>A</bold> external view, lateral <bold>B</bold> signum <bold>C</bold> stink club under scanning electron microscopy, specialized scales indicated by closed arrows. Asterisk indicated dorsal glands. Scale bars: 1 mm (<bold>A</bold>); 500 µm (<bold>B</bold>); 200 µm (<bold>C</bold>).</p></caption><graphic xmlns:xlink="http://www.w3.org/1999/xlink" xlink:href="zookeys-1113-199_article-85769__-g004.jpg" position="float" orientation="portrait" xlink:type="simple" id="oo_716551.jpg"><uri content-type="original_file" xlink:type="simple">https://binary.pensoft.net/fig/716551</uri></graphic></fig><p><bold>Female</bold>: Wingspan 50–52 mm, forewing length 26–27 mm. Very similar to male, but paler, with the most prominent dorsal marks and spots mainly in the forewing apex, where it presents a faint stain between the veins R<sub>1</sub> to M<sub>1</sub>, absent in males and with a paler background than the rest of the wing (Fig. <xref ref-type="fig" rid="F1">1C, D</xref>). Abdomen with stink-clubs attached to a lateral fold, dorsally on posterior margin of the eighth sternum, densely covered with elongated, either single or bifid, specialized scales (Fig. <xref ref-type="fig" rid="F3">3C</xref>).</p><p><bold><italic>Female genitalia</italic></bold>: Eighth segment narrow. Posterior apophysis ~ 1/2 the length of the papilla anales (Fig. <xref ref-type="fig" rid="F3">3A</xref>). Two signa slightly arched with the proximal tip near the ductus bursae, formed by four or five rows of wide spines (Fig. <xref ref-type="fig" rid="F3">3B</xref>).</p></tp:treatment-sec><tp:treatment-sec sec-type="Immature stages" id="SECID0EXBBG"><title>Immature stages.</title><p><bold><italic>Egg</italic></bold> (Figs <xref ref-type="fig" rid="F5">5A, B</xref>, <xref ref-type="fig" rid="F9">9A</xref>, <xref ref-type="fig" rid="F2">2S</xref>)</p><p>Sub spherical, flat base slightly narrowed near apex. Yellow when recently laid (Fig. <xref ref-type="fig" rid="F5">5A</xref>), reddish brown with a whitish band subsequently, and showing larva by transparency close to hatching (Fig. <xref ref-type="fig" rid="F5">5B</xref>). Size (mean ± standard error): diameter - 0.92 ± 0.03 mm; height -1.13 ± 0.02 mm (<italic>n</italic> = 10). The chorion is adorned with 19–20 vertical and 16 or 17 horizontal carinae of smooth surfaces, which when intersect delimit cells (Fig. <xref ref-type="fig" rid="F9">9A</xref>). In the lower part of the egg, the vertical carinae are generally twice as wide as the horizontal ones and some are interrupted at one or two cells before the micropylar region. In the upper third, they have similar widths. Aeropiles scattered in the intersection of carinae, and similar in shape to those of “<italic><tp:taxon-name><tp:taxon-name-part taxon-name-part-type="genus" reg="Agraulis">Agraulis</tp:taxon-name-part><tp:taxon-name-part taxon-name-part-type="species" reg="vanillae">vanillae</tp:taxon-name-part></tp:taxon-name></italic>”, as interpreted by <xref ref-type="bibr" rid="B18">da Silva et al. (2006)</xref>. Micropylar region is surrounded by a rosette-like sculpture of the chorion.</p><fig id="F5" position="float" orientation="portrait"><object-id xmlns:xlink="http://www.w3.org/1999/xlink" content-type="doi" xlink:type="simple">10.3897/zookeys.1113.85769.figure5</object-id><object-id xmlns:xlink="http://www.w3.org/1999/xlink" content-type="arpha" xlink:type="simple">EC1FAD1C-0251-51AE-8373-278092AD3E93</object-id><label>Figure 5.</label><caption><p>Immature stages of <tp:taxon-name><tp:taxon-name-part taxon-name-part-type="genus" reg="Dione">Dione</tp:taxon-name-part> (<tp:taxon-name-part taxon-name-part-type="subgenus" reg="Agraulis">Agraulis</tp:taxon-name-part>) <tp:taxon-name-part taxon-name-part-type="species" reg="dodona">dodona</tp:taxon-name-part></tp:taxon-name> sp. nov. <bold>A</bold> freshly-laid egg, lateral view <bold>B</bold> egg just prior to hatching, lateral <bold>C</bold> first instar, latero-dorsal <bold>D, E</bold> fifth instar, head in detail (anterior view) and general aspect (lateral), respectively <bold>F, G, H</bold> pupa in ventral, dorsal and lateral views, respectively. Scale bars: 400 µm (<bold>A</bold>); 1 mm (<bold>C</bold>); 5 mm (<bold>E</bold>); 4 mm (<bold>H</bold>).</p></caption><graphic xmlns:xlink="http://www.w3.org/1999/xlink" xlink:href="zookeys-1113-199_article-85769__-g005.jpg" position="float" orientation="portrait" xlink:type="simple" id="oo_716552.jpg"><uri content-type="original_file" xlink:type="simple">https://binary.pensoft.net/fig/716552</uri></graphic></fig></tp:treatment-sec><tp:treatment-sec sec-type="First instar" id="SECID0E1EBG"><title>First instar.</title><p>(Figs <xref ref-type="fig" rid="F5">5C</xref>, <xref ref-type="fig" rid="F6">6A–D</xref>, <xref ref-type="fig" rid="F9">9B, S2</xref>). Length (mean ± standard error; <italic>n</italic> = 6) = 3.56 ± 0.34 mm. Head, prothoracic dorsal shield, anal shield, pinnacles, legs and lateral plates of prolegs blackish; thorax and abdomen mostly creamy white, slightly translucent, reddish brown dorsally on A1–5 (Fig. <xref ref-type="fig" rid="F5">5C</xref>). Prothoracic dorsal shield trapezoidal with rounded angles, posterior margin with cleft at middle. Chaetotaxy as shown in Fig. <xref ref-type="fig" rid="F6">6A–D</xref>; SV group unisetose on T2–3; D2 ~ 1/2 the length of D1; and spiracles laterally on prothorax and A1–8, circular, with peritrema elevated (Fig. <xref ref-type="fig" rid="F9">9B</xref>).</p><fig id="F6" position="float" orientation="portrait"><object-id xmlns:xlink="http://www.w3.org/1999/xlink" content-type="doi" xlink:type="simple">10.3897/zookeys.1113.85769.figure6</object-id><object-id xmlns:xlink="http://www.w3.org/1999/xlink" content-type="arpha" xlink:type="simple">8525BCCC-F1D3-5E06-A6E3-53C18267F790</object-id><label>Figure 6.</label><caption><p>Larval chaetotaxy of <tp:taxon-name><tp:taxon-name-part taxon-name-part-type="genus" reg="Dione">Dione</tp:taxon-name-part> (<tp:taxon-name-part taxon-name-part-type="subgenus" reg="Agraulis">Agraulis</tp:taxon-name-part>) <tp:taxon-name-part taxon-name-part-type="species" reg="dodona">dodona</tp:taxon-name-part></tp:taxon-name> sp. nov. <bold>A, B</bold> head capsule, frontal and lateral view respectively <bold>C</bold> prothoracic dorsal shield, dorsal <bold>D</bold> first instar, lateral <bold>E</bold> fifth instar, lateral. A, anterior seta; AF, adfrontal seta; C, clypeal seta; D, dorsal seta; F, frontal seta; L, lateral seta; P, postero-dorsal seta; S, stemmatal seta; SS, sub-stemmatal seta; PL, seta of proleg cylindrical section of tenth abdominal segment; PP, paraproctal seta; Sc, cephalic scolus; SD, subdorsal seta; Sl, subspiracularscolus; Sn, anal scolus; So, dorsal scolus; Sp, supraspiracularscolus; SV, subventral seta; XD, prothoracic seta. Scale bars: 200 µm (<bold>A</bold>); 100 µm (<bold>B, C</bold>); 500 µm (<bold>D</bold>); 3 mm (<bold>E</bold>).</p></caption><graphic xmlns:xlink="http://www.w3.org/1999/xlink" xlink:href="zookeys-1113-199_article-85769__-g006.jpg" position="float" orientation="portrait" xlink:type="simple" id="oo_716553.jpg"><uri content-type="original_file" xlink:type="simple">https://binary.pensoft.net/fig/716553</uri></graphic></fig></tp:treatment-sec><tp:treatment-sec sec-type="Subsequent instars" id="SECID0EFHBG"><title>Subsequent instars.</title><p>From the second instar on, the head is black with thorax and abdomen yellow with two bands running along the subdorsal and subspiracular area. Three chromatic patterns were observed, mainly in the fifth instar, one of these patterns (brownish) is characterized by the head, legs and black scoli; thorax and abdomen yellow with brown band in the subdorsal and subspiracular area, with a thin dorsal brown line, the head has a pattern of white spots located on the frontoclypeous, and with the brown labrum, lateral plates of prolegs black (Fig. <xref ref-type="fig" rid="F7">7A</xref>); the second colored pattern (greyish) with head and black setae, thorax and abdomen with bands in the subdorsal and subspiracular area gray, the base of prolegs gray too, head with pattern of cream coloration with a larger area than the previous one and the gray labrum, with a triangular spot into the frontoclypeous, lateral plates of prolegs cream (Fig. <xref ref-type="fig" rid="F7">7B</xref>); the third pattern (reddish) is similar to second pattern but the color of the bands in abdomen, base of scoli and the head is more reddish (Fig. <xref ref-type="fig" rid="F7">7C</xref>). However, the predominant pattern observed in the field was the brownish one (Fig. <xref ref-type="fig" rid="F5">5D, E</xref>).</p><fig id="F7" position="float" orientation="portrait"><object-id xmlns:xlink="http://www.w3.org/1999/xlink" content-type="doi" xlink:type="simple">10.3897/zookeys.1113.85769.figure7</object-id><object-id xmlns:xlink="http://www.w3.org/1999/xlink" content-type="arpha" xlink:type="simple">8B61240E-0D3A-54B2-94B9-8AB0F3B88BB1</object-id><label>Figure 7.</label><caption><p>Variation in coloration patterns among fifth-instar of <tp:taxon-name><tp:taxon-name-part taxon-name-part-type="genus" reg="Dione">Dione</tp:taxon-name-part> (<tp:taxon-name-part taxon-name-part-type="subgenus" reg="Agraulis">Agraulis</tp:taxon-name-part>) <tp:taxon-name-part taxon-name-part-type="species" reg="dodona">dodona</tp:taxon-name-part></tp:taxon-name> sp. nov., shown schematically for the head capsule and fourth abdominal segment, respectively, in frontal and lateral views <bold>A</bold> brownish <bold>B</bold> grayish <bold>C</bold> reddish.</p></caption><graphic xmlns:xlink="http://www.w3.org/1999/xlink" xlink:href="zookeys-1113-199_article-85769__-g007.jpg" position="float" orientation="portrait" xlink:type="simple" id="oo_716554.jpg"><uri content-type="original_file" xlink:type="simple">https://binary.pensoft.net/fig/716554</uri></graphic></fig></tp:treatment-sec><tp:treatment-sec sec-type="Fifth instar" id="SECID0E3IBG"><title>Fifth instar.</title><p>(Figs <xref ref-type="fig" rid="F5">5C, D</xref>, <xref ref-type="fig" rid="F6">6E, S2</xref>) Length (mean ± standard error; <italic>n</italic> = 5) = 25.45 ± 1.78 mm. Head blackish, covered by a large number of hair-like setae and short chalaza-like setae, which vary in length, and bears two short stout scoli dorsally (Fig. <xref ref-type="fig" rid="F5">5D</xref>). The thorax has the integument covered by conical, striated microtrichia, prominent on coxa of legs and latero-ventral face of prothorax; abdomen with cuticular sculpturing composed of irregular ribs, except the last segment ventrally on posterior face of anal proleg with conspicuous microtrichia; prothoracic dorsal shield bears a number of short chalaza-like setae and two pairs of stout spine-like setae on dorsal conical projections; elliptical spiracles with pronounced peritrema laterally on prothorax and abdominal segments A1–8, those of prothorax and A8 slightly larger than the remaining ones; prolegs with lateral plates covered by several hair-like and chalaza-like setae, crochets in uniserial and multiordinal arrangement. Thirty pairs of thoracic and abdominal scoli, which are elongated conical, integumentary outgrowths, provided with some short chalaza-like setae on the surface, one of which, typically the longest one, is placed at the apex; 11 dorsal pairs (T2–3 and A1–9); ten supra-spiracular pairs (T2–3 and A1–8), with those of the meso- and metathorax anteriorly displaced; eight lateral pairs (A1–8), and one anal pair (A10). Twelve pairs of thoracic and abdominal verrucae; three pairs on prothorax, one between dorsal shield and spiracle, which is provided with a spine-like seta, another greatly reduced pair anterior to spiracle, and another pair between spiracle and coxa; two pairs on meso and metathorax, one posterior to supraspiracular scolus and another dorsal to coxa; one pair on A1–2 and A7–8, which is ventral to lateral scolus; and one pair on A9, on the latero-ventral face of the segment.</p></tp:treatment-sec><tp:treatment-sec sec-type="Instar identification" id="SECID0EQJBG"><title>Instar identification.</title><p>The successive instars can be accurately distinguished by the width of the head capsule, because they do not overlap (Table <xref ref-type="table" rid="T2">2</xref>). The corresponding exponential growth equation was adjusted for the five instars: y = 0.328eˆ0.403x; <italic>n</italic> = 62; r<sup>2</sup> = 0.980; p &lt; 0.05. Thus, the growth pattern of the head capsule follows the Brooks-Dyar´s rule (<xref ref-type="bibr" rid="B17">Daly 1985</xref>). The mean growth ratio among instars was 1.495, similar to ratios previously reported for other Neotropical heliconians (<xref ref-type="bibr" rid="B1">Antunes et al. 2002</xref>; <xref ref-type="bibr" rid="B38">Kaminski et al. 2002</xref>, <xref ref-type="bibr" rid="B39">2008</xref>; <xref ref-type="bibr" rid="B63">Tavares et al. 2002</xref>; <xref ref-type="bibr" rid="B55">Paim et al. 2004</xref>; <xref ref-type="bibr" rid="B18">da Silva et al. 2006</xref>, <xref ref-type="bibr" rid="B19">2008</xref>; <xref ref-type="bibr" rid="B3">Barão and Moreira 2010</xref>; <xref ref-type="bibr" rid="B66">Vargas et al. 2014</xref>; <xref ref-type="bibr" rid="B4">Barão et al. 2015</xref>).</p><table-wrap id="T2" position="float" orientation="portrait"><label>Table 2.</label><caption><p>Mean and standard error (SE), interval of variation (IV), and growth rates (GR) of head capsule width in larval instars of <tp:taxon-name><tp:taxon-name-part taxon-name-part-type="genus" reg="Dione">Dione</tp:taxon-name-part> (<tp:taxon-name-part taxon-name-part-type="subgenus" reg="Agraulis">Agraulis</tp:taxon-name-part>) <tp:taxon-name-part taxon-name-part-type="species" reg="dodona">dodona</tp:taxon-name-part></tp:taxon-name><bold>sp. nov</bold>. reared on <italic><tp:taxon-name><tp:taxon-name-part taxon-name-part-type="genus" reg="Malesherbia">Malesherbia</tp:taxon-name-part><tp:taxon-name-part taxon-name-part-type="species" reg="tenuifolia">tenuifolia</tp:taxon-name-part></tp:taxon-name></italic><tp:taxon-name><tp:taxon-name-part taxon-name-part-type="genus" reg="Dione">D.</tp:taxon-name-part></tp:taxon-name> Don.</p></caption><table id="TID0EHKBI" rules="all"><tbody><tr><th rowspan="2" colspan="1">Instar</th><th rowspan="2" colspan="1">N</th><th rowspan="1" colspan="3">Head capsule width (mm)</th></tr><tr><th rowspan="1" colspan="1">Mean ± SE</th><th rowspan="1" colspan="1">IV</th><th rowspan="1" colspan="1">GR</th></tr><tr><td rowspan="1" colspan="1">I</td><td rowspan="1" colspan="1">19</td><td rowspan="1" colspan="1">0.50 ± 0.01</td><td rowspan="1" colspan="1">0.46–0.56</td><td rowspan="1" colspan="1">-</td></tr><tr><td rowspan="1" colspan="1">II</td><td rowspan="1" colspan="1">12</td><td rowspan="1" colspan="1">0.72 ± 0.01</td><td rowspan="1" colspan="1">0.58–0.83</td><td rowspan="1" colspan="1">1.44</td></tr><tr><td rowspan="1" colspan="1">III</td><td rowspan="1" colspan="1">8</td><td rowspan="1" colspan="1">1.07 ± 0.03</td><td rowspan="1" colspan="1">0.95–1.17</td><td rowspan="1" colspan="1">1.48</td></tr><tr><td rowspan="1" colspan="1">IV</td><td rowspan="1" colspan="1">8</td><td rowspan="1" colspan="1">1.69 ± 0.04</td><td rowspan="1" colspan="1">1.56–1.87</td><td rowspan="1" colspan="1">1.52</td></tr><tr><td rowspan="1" colspan="1">V</td><td rowspan="1" colspan="1">5</td><td rowspan="1" colspan="1">2.50 ± 0.05</td><td rowspan="1" colspan="1">2.44–2.70</td><td rowspan="1" colspan="1">1.48</td></tr><tr><td rowspan="1" colspan="1"/><td rowspan="1" colspan="1"/><td rowspan="1" colspan="1"/><td rowspan="1" colspan="1"/><td rowspan="1" colspan="1"/></tr></tbody></table></table-wrap><p><bold><italic>Pupa</italic></bold> (Figs <xref ref-type="fig" rid="F5">5F–H</xref>, <xref ref-type="fig" rid="F8">8</xref>, <xref ref-type="fig" rid="F9">9D–F</xref>) General shape elongated, ground color non-uniform, consisting of a mixture of shades of gray, light brown, and ocher (Fig. <xref ref-type="fig" rid="F5">5F–H</xref>), with variation between individuals in their intensity. Length (mean ± standard error; <italic>n</italic> = 5) = 19.98 ± 0.28 mm. Head with pair of short, angled cephalic projections (Figs <xref ref-type="fig" rid="F8">8</xref>, <xref ref-type="fig" rid="F9">9D</xref>); epicranial suture absent; eyes with sculptured region near antenna, bearing few short hair-like setae, and another smooth region near front; labrum as a slight, short longitudinal stripe between the mandibles; maxilla with well-developed galeae, along midline of ventral surface, anteriorly delimited by labrum and mandibles, slightly surpassing posterior margin of A4; antennae arising laterally on head, projected ventrally to apex of maxilla, with many smooth, round tubercles on surface. Thorax with the three segments exposed. Prothorax as a small hexagonal plate in dorsal view, with anterior and posterior margins broadly excavated, with two pair of lateral tubercles. Mesothorax broadly expanded laterally along anterior half with a meso-dorsal crest that is well developed, broadly rounded, bearing a pair of round lateral tubercles; two pairs of marginal and submarginal tubercles close to base of wings; one pair of submarginal tubercles each near apex of wing; mesothoracic spiracle opening laterally at anterior margin of segment. Metathorax as a narrow plate with anterior margin broadly excavated, with pair of lateral tubercles, hindwings as straight stripes between forewings and abdominal segments. Abdomen with segments A1–A4 partially hidden by wings; with pair of lateral tubercles on A1–A7 which are little developed on A1–A2, most developed on A3, and decreasing in size posteriorly; one meso-dorsal tubercle on A5–A7; one supraspiracular tubercle on A2–A4; one pair of subspiracular tubercle on A4, pair of ventral tubercles on A5–A6; spiracles of A1 and A2 hidden and partially hidden, respectively, by forewings, and spiracles of A3–A7 elliptical; anal segment with two prominent tubercles, ventrally. Cremaster quadrate, with truncate apex, and a large number of short, curved hooks.</p><fig id="F8" position="float" orientation="portrait"><object-id xmlns:xlink="http://www.w3.org/1999/xlink" content-type="doi" xlink:type="simple">10.3897/zookeys.1113.85769.figure8</object-id><object-id xmlns:xlink="http://www.w3.org/1999/xlink" content-type="arpha" xlink:type="simple">F55F84E1-0C51-5809-8C46-6ED03D5A2A33</object-id><label>Figure 8.</label><caption><p>Pupa of <tp:taxon-name><tp:taxon-name-part taxon-name-part-type="genus" reg="Dione">Dione</tp:taxon-name-part> (<tp:taxon-name-part taxon-name-part-type="subgenus" reg="Agraulis">Agraulis</tp:taxon-name-part>) <tp:taxon-name-part taxon-name-part-type="species" reg="dodona">dodona</tp:taxon-name-part></tp:taxon-name> sp. nov. under <bold>A</bold> ventral <bold>B</bold> dorsal, and <bold>C</bold> lateral view, respectively. A, abdominal segment; T, thoracic segment. Scale bar: 4 mm.</p></caption><graphic xmlns:xlink="http://www.w3.org/1999/xlink" xlink:href="zookeys-1113-199_article-85769__-g008.jpg" position="float" orientation="portrait" xlink:type="simple" id="oo_716555.jpg"><uri content-type="original_file" xlink:type="simple">https://binary.pensoft.net/fig/716555</uri></graphic></fig><fig id="F9" position="float" orientation="portrait"><object-id xmlns:xlink="http://www.w3.org/1999/xlink" content-type="doi" xlink:type="simple">10.3897/zookeys.1113.85769.figure9</object-id><object-id xmlns:xlink="http://www.w3.org/1999/xlink" content-type="arpha" xlink:type="simple">F9CFA581-4869-5A64-9F09-705B35E90C16</object-id><label>Figure 9.</label><caption><p>Immature stages of <tp:taxon-name><tp:taxon-name-part taxon-name-part-type="genus" reg="Dione">Dione</tp:taxon-name-part> (<tp:taxon-name-part taxon-name-part-type="subgenus" reg="Agraulis">Agraulis</tp:taxon-name-part>) <tp:taxon-name-part taxon-name-part-type="species" reg="dodona">dodona</tp:taxon-name-part></tp:taxon-name> sp. nov. under scanning electron microscopy <bold>A</bold> egg, lateral view <bold>B</bold> first instar, upper portion of fifth abdominal segment, lateral <bold>C</bold> fifth instar, prothoracic plate, postero-dorsal (protuberance pointed by close arrow) <bold>D, E, F</bold> pupal head (dorsal view), mesothoracic meso-dorsal crest (lateral), and latero-dorsal tubercle of third abdominal segment (lateral), respectively. Scale bars: 500 µm (<bold>A, F</bold>); 100 µm (<bold>B</bold>); 250 µm (<bold>C</bold>); 1.5 mm (<bold>E, D</bold>).</p></caption><graphic xmlns:xlink="http://www.w3.org/1999/xlink" xlink:href="zookeys-1113-199_article-85769__-g009.jpg" position="float" orientation="portrait" xlink:type="simple" id="oo_716556.jpg"><uri content-type="original_file" xlink:type="simple">https://binary.pensoft.net/fig/716556</uri></graphic></fig></tp:treatment-sec><tp:treatment-sec sec-type="etymology" id="SECID0EZTBG"><title>Etymology.</title><p>The specific epithet is based on the locality of Dodona (Greece); it was a city-sanctuary in ancient Greece, where there was an oracle in which <tp:taxon-name><tp:taxon-name-part taxon-name-part-type="genus" reg="Dione">Dione</tp:taxon-name-part></tp:taxon-name> was venerated as the (temporary) wife of Zeus, until she was replaced by Hera. Thus, the new species is named “<tp:taxon-name><tp:taxon-name-part taxon-name-part-type="genus" reg="Dione"/><tp:taxon-name-part taxon-name-part-type="species" reg="dodona">dodona</tp:taxon-name-part></tp:taxon-name>” to continue the classical Greek tradition.</p></tp:treatment-sec><tp:treatment-sec sec-type="distribution" id="SECID0EOUBG"><title>Distribution.</title><p>Adults of <tp:taxon-name><tp:taxon-name-part taxon-name-part-type="genus" reg="Dione">Dione</tp:taxon-name-part> (<tp:taxon-name-part taxon-name-part-type="subgenus" reg="Agraulis">Agraulis</tp:taxon-name-part>) <tp:taxon-name-part taxon-name-part-type="species" reg="dodona">dodona</tp:taxon-name-part></tp:taxon-name> sp. nov. are known from distinct populations, located in central and southern Peru, and northern Chile, on the western slopes of the Andes. In Peru, it has been found in the Departments of Lima (1,400–2,400 m elevation), Arequipa (between 800 and 2,600 m elevation), Moquegua (1,800–2,100 m elevation), and Tacna (1,800 m elevation). In Chile, two specimens were collected in 1951 and 1968 from two localities in the Tarapacá Region between 2,300 and 3,000 m elevation, and recently other two specimens were collected from Arica Region (1,580 m elevation).</p></tp:treatment-sec><tp:treatment-sec sec-type="host" id="SECID0ECVBG"><title>Host plant.</title><p><italic><tp:taxon-name><tp:taxon-name-part taxon-name-part-type="genus" reg="Malesherbia">Malesherbia</tp:taxon-name-part><tp:taxon-name-part taxon-name-part-type="species" reg="tenuifolia">tenuifolia</tp:taxon-name-part></tp:taxon-name></italic><tp:taxon-name><tp:taxon-name-part taxon-name-part-type="genus" reg="Dione">D.</tp:taxon-name-part></tp:taxon-name> Don (<tp:taxon-name><tp:taxon-name-part taxon-name-part-type="family">Passifloraceae</tp:taxon-name-part></tp:taxon-name>) is the only host plant known for the immature stages of <tp:taxon-name><tp:taxon-name-part taxon-name-part-type="genus" reg="Dione">Dione</tp:taxon-name-part> (<tp:taxon-name-part taxon-name-part-type="subgenus" reg="Agraulis">Agraulis</tp:taxon-name-part>) <tp:taxon-name-part taxon-name-part-type="species" reg="dodona">dodona</tp:taxon-name-part></tp:taxon-name> sp. nov. This species was described originally from northern Chile. It is distributed between 19–21 °S in Chile (<xref ref-type="bibr" rid="B16">Bull-Hereñu 2020</xref>), and was reported recently from southern Peru (<xref ref-type="bibr" rid="B69">Weigend et al. 2015</xref>; <xref ref-type="bibr" rid="B10">Beltrán et al. 2018</xref>), restricted to the western slopes of the Andes above 1,500 m. <italic><tp:taxon-name><tp:taxon-name-part taxon-name-part-type="genus" reg="Malesherbia">M.</tp:taxon-name-part><tp:taxon-name-part taxon-name-part-type="species" reg="tenuifolia">tenuifolia</tp:taxon-name-part></tp:taxon-name></italic> is a shrub with reddish or yellowish tubular flowers that grows to ca. 1 m in height (Fig. <xref ref-type="fig" rid="F10">10</xref>), associated with the dry beds and immediate surroundings of seasonal rivers in Chile (<xref ref-type="bibr" rid="B16">Bull-Hereñu 2020</xref>), and steep scree slopes along the road cuts in the type locality of <tp:taxon-name><tp:taxon-name-part taxon-name-part-type="genus" reg="Dione">Dione</tp:taxon-name-part> (<tp:taxon-name-part taxon-name-part-type="subgenus" reg="Agraulis">Agraulis</tp:taxon-name-part>) <tp:taxon-name-part taxon-name-part-type="species" reg="dodona">dodona</tp:taxon-name-part></tp:taxon-name> sp. nov. (Fig. <xref ref-type="fig" rid="F10">10A</xref>).</p><fig id="F10" position="float" orientation="portrait"><object-id xmlns:xlink="http://www.w3.org/1999/xlink" content-type="doi" xlink:type="simple">10.3897/zookeys.1113.85769.figure10</object-id><object-id xmlns:xlink="http://www.w3.org/1999/xlink" content-type="arpha" xlink:type="simple">3103F8F7-98B9-5BF1-B4D0-66225C783830</object-id><label>Figure 10.</label><caption><p>Life history of <tp:taxon-name><tp:taxon-name-part taxon-name-part-type="genus" reg="Dione">Dione</tp:taxon-name-part> (<tp:taxon-name-part taxon-name-part-type="subgenus" reg="Agraulis">Agraulis</tp:taxon-name-part>) <tp:taxon-name-part taxon-name-part-type="species" reg="dodona">dodona</tp:taxon-name-part></tp:taxon-name> sp. nov. <bold>A</bold> general view of type locality, Pacaychacra valley, Arequipa, Peru (blue close arrow points to larval hostplant) <bold>B</bold> host plant, <italic><tp:taxon-name><tp:taxon-name-part taxon-name-part-type="genus" reg="Malesherbia">Malesherbia</tp:taxon-name-part><tp:taxon-name-part taxon-name-part-type="species" reg="tenuifolia">tenuifolia</tp:taxon-name-part></tp:taxon-name></italic> Don <bold>C</bold> female laying eggs (close arrow point) on flowers of host plant <bold>D</bold> eggs (pointed by setae) on flower <bold>E</bold> detail of flower showing damage (entrance) by first instar larva (open arrow). Scale bar: 5 mm.</p></caption><graphic xmlns:xlink="http://www.w3.org/1999/xlink" xlink:href="zookeys-1113-199_article-85769__-g010.jpg" position="float" orientation="portrait" xlink:type="simple" id="oo_716557.jpg"><uri content-type="original_file" xlink:type="simple">https://binary.pensoft.net/fig/716557</uri></graphic></fig></tp:treatment-sec><tp:treatment-sec sec-type="Life history" id="SECID0ENZBG"><title>Life history.</title><p>Adults of <tp:taxon-name><tp:taxon-name-part taxon-name-part-type="genus" reg="Dione">Dione</tp:taxon-name-part> (<tp:taxon-name-part taxon-name-part-type="subgenus" reg="Agraulis">Agraulis</tp:taxon-name-part>) <tp:taxon-name-part taxon-name-part-type="species" reg="dodona">dodona</tp:taxon-name-part></tp:taxon-name> sp. nov. were only observed on sunny days in the type locality, beginning to fly around 08:00 a.m., quickly disappearing when weather conditions became cloudy. They usually fly close to the ground, up to 1–2 m high. Females were seen alighting on the host plant. Territorial behavior, courtship and mating behavior were not observed. Adults were seen feeding on flowers of other plants growing around <italic><tp:taxon-name><tp:taxon-name-part taxon-name-part-type="genus" reg="Malesherbia">Malesherbia</tp:taxon-name-part></tp:taxon-name></italic> hosts. The species is multivoltine in the population of the type locality, flying all year round. From three to seven individuals were usually observed in a typical sunny day (4–5 h of observation), most of which were males. This species is sympatric with <tp:taxon-name><tp:taxon-name-part taxon-name-part-type="genus" reg="Dione">Dione</tp:taxon-name-part> (<tp:taxon-name-part taxon-name-part-type="subgenus" reg="Agraulis">Agraulis</tp:taxon-name-part>) <tp:taxon-name-part taxon-name-part-type="species" reg="forbesi">forbesi</tp:taxon-name-part></tp:taxon-name>, but they do not fly in the same habitat; <italic><tp:taxon-name><tp:taxon-name-part taxon-name-part-type="genus" reg="Dione"/><tp:taxon-name-part taxon-name-part-type="species" reg="forbesi">forbesi</tp:taxon-name-part></tp:taxon-name></italic> was observed in areas with higher humidity and vegetation, compared to <italic><tp:taxon-name><tp:taxon-name-part taxon-name-part-type="genus" reg="Dione"/><tp:taxon-name-part taxon-name-part-type="species" reg="dodona">dodona</tp:taxon-name-part></tp:taxon-name></italic>, which was found only in xerophytic areas associated with the host plant (Fig. <xref ref-type="fig" rid="F10">10A, B</xref>). Females were observed laying eggs particularly on flowers (Fig. <xref ref-type="fig" rid="F10">10D</xref>). Oviposition occurred with the female sitting on top of the flower and curling the abdomen around the flower edge so that eggs were deposited underneath (Fig. <xref ref-type="fig" rid="F10">10C</xref>). During visits made at different months of the year in the type locality, freshly laid eggs were always collected, both on flowers and leaves. Between one and eight eggs were found in the same plant, in different flowers or leaves, but sometimes several eggs were obtained from the same flower (Fig. <xref ref-type="fig" rid="F10">10D</xref>). The eggs are laid isolated from each other. Newly hatched larvae first consumed the chorion, and afterwards began to feed inside of flower, leaving a hole through which they enter the flower (Fig. <xref ref-type="fig" rid="F10">10E</xref>). Subsequent instars feed externally on leaves. Larvae were consistently solitary in all instars, regarding all activities, such as feeding or resting. Pupae were found predominantly off the host plant, clinging to rocks near the host plant, and sometimes on branches of the host plant close to the ground.</p></tp:treatment-sec><tp:treatment-sec sec-type="Molecular data" id="SECID0E52BG"><title>Molecular data.</title><p><tp:taxon-name><tp:taxon-name-part taxon-name-part-type="genus" reg="Dione">Dione</tp:taxon-name-part> (<tp:taxon-name-part taxon-name-part-type="subgenus" reg="Agraulis">Agraulis</tp:taxon-name-part>) <tp:taxon-name-part taxon-name-part-type="species" reg="dodona">dodona</tp:taxon-name-part></tp:taxon-name> sp. nov. was recovered as an independent lineage within the <italic><tp:taxon-name><tp:taxon-name-part taxon-name-part-type="genus" reg="Agraulis">Agraulis</tp:taxon-name-part></tp:taxon-name></italic> clade of the <abbrev xmlns:xlink="http://www.w3.org/1999/xlink" xlink:title="mitochondrial" id="ABBRID0EZ3BG" xlink:type="simple">COI</abbrev>-tree (Fig. <xref ref-type="fig" rid="F11">11</xref>), diverging in ca. 5% to the group formed by its other species, and 9.5% to the <italic><tp:taxon-name><tp:taxon-name-part taxon-name-part-type="genus" reg="Dione">Dione</tp:taxon-name-part></tp:taxon-name></italic> clade (Table <xref ref-type="table" rid="T3">3</xref>).</p><table-wrap id="T3" position="float" orientation="portrait"><label>Table 3.</label><caption><p>Genetic distance (%) between <tp:taxon-name><tp:taxon-name-part taxon-name-part-type="genus" reg="Dione">Dione</tp:taxon-name-part> (<tp:taxon-name-part taxon-name-part-type="subgenus" reg="Agraulis">Agraulis</tp:taxon-name-part>) <tp:taxon-name-part taxon-name-part-type="species" reg="dodona">dodona</tp:taxon-name-part></tp:taxon-name> sp. nov. and its congeners. Analysis used 650 base pairs sequences of the Cytochrome oxidase subunit I gene under the Kimura 2-parameter model. Specimens included in the analysis are presented in Table <xref ref-type="table" rid="T1">1</xref>.</p></caption><table id="TID0EVRBI" rules="all"><tbody><tr><th rowspan="1" colspan="1">Taxa</th><th rowspan="1" colspan="1">1.</th><th rowspan="1" colspan="1">2.</th><th rowspan="1" colspan="1">3.</th><th rowspan="1" colspan="1">4.</th><th rowspan="1" colspan="1">5.</th><th rowspan="1" colspan="1">6.</th><th rowspan="1" colspan="1">7.</th><th rowspan="1" colspan="1">8.</th></tr><tr><td rowspan="1" colspan="1">1. <tp:taxon-name><tp:taxon-name-part taxon-name-part-type="genus" reg="Dione">Dione</tp:taxon-name-part> (<tp:taxon-name-part taxon-name-part-type="subgenus" reg="Agraulis">Agraulis</tp:taxon-name-part>) <tp:taxon-name-part taxon-name-part-type="species" reg="dodona">dodona</tp:taxon-name-part></tp:taxon-name> sp. nov.</td><td rowspan="1" colspan="1">-</td><td rowspan="1" colspan="1"/><td rowspan="1" colspan="1"/><td rowspan="1" colspan="1"/><td rowspan="1" colspan="1"/><td rowspan="1" colspan="1"/><td rowspan="1" colspan="1"/><td rowspan="1" colspan="1"/></tr><tr><td rowspan="1" colspan="1">2. <tp:taxon-name><tp:taxon-name-part taxon-name-part-type="genus" reg="Dione">Dione</tp:taxon-name-part> (<tp:taxon-name-part taxon-name-part-type="subgenus" reg="Agraulis">Agraulis</tp:taxon-name-part>) <tp:taxon-name-part taxon-name-part-type="species" reg="forbesi">forbesi</tp:taxon-name-part></tp:taxon-name></td><td rowspan="1" colspan="1">5.8</td><td rowspan="1" colspan="1">-</td><td rowspan="1" colspan="1"/><td rowspan="1" colspan="1"/><td rowspan="1" colspan="1"/><td rowspan="1" colspan="1"/><td rowspan="1" colspan="1"/><td rowspan="1" colspan="1"/></tr><tr><td rowspan="1" colspan="1">3. <tp:taxon-name><tp:taxon-name-part taxon-name-part-type="genus" reg="Dione">Dione</tp:taxon-name-part> (<tp:taxon-name-part taxon-name-part-type="subgenus" reg="Agraulis">Agraulis</tp:taxon-name-part>) <tp:taxon-name-part taxon-name-part-type="species" reg="lucina">lucina</tp:taxon-name-part></tp:taxon-name></td><td rowspan="1" colspan="1">4.6</td><td rowspan="1" colspan="1">3.9</td><td rowspan="1" colspan="1">-</td><td rowspan="1" colspan="1"/><td rowspan="1" colspan="1"/><td rowspan="1" colspan="1"/><td rowspan="1" colspan="1"/><td rowspan="1" colspan="1"/></tr><tr><td rowspan="1" colspan="1">4. <tp:taxon-name><tp:taxon-name-part taxon-name-part-type="genus" reg="Dione">Dione</tp:taxon-name-part> (<tp:taxon-name-part taxon-name-part-type="subgenus" reg="Agraulis">Agraulis</tp:taxon-name-part>) <tp:taxon-name-part taxon-name-part-type="species" reg="vanillae">vanillae</tp:taxon-name-part></tp:taxon-name></td><td rowspan="1" colspan="1">5.3</td><td rowspan="1" colspan="1">4.4</td><td rowspan="1" colspan="1">2.2</td><td rowspan="1" colspan="1">-</td><td rowspan="1" colspan="1"/><td rowspan="1" colspan="1"/><td rowspan="1" colspan="1"/><td rowspan="1" colspan="1"/></tr><tr><td rowspan="1" colspan="1">5. <tp:taxon-name><tp:taxon-name-part taxon-name-part-type="genus" reg="Dione">Dione</tp:taxon-name-part> (<tp:taxon-name-part taxon-name-part-type="subgenus" reg="Agraulis">Agraulis</tp:taxon-name-part>) <tp:taxon-name-part taxon-name-part-type="species" reg="incarnata">incarnata</tp:taxon-name-part></tp:taxon-name></td><td rowspan="1" colspan="1">5.1</td><td rowspan="1" colspan="1">4.6</td><td rowspan="1" colspan="1">3.4</td><td rowspan="1" colspan="1">3.4</td><td rowspan="1" colspan="1">-</td><td rowspan="1" colspan="1"/><td rowspan="1" colspan="1"/><td rowspan="1" colspan="1"/></tr><tr><td rowspan="1" colspan="1">6. <tp:taxon-name><tp:taxon-name-part taxon-name-part-type="genus" reg="Dione">Dione</tp:taxon-name-part> (<tp:taxon-name-part taxon-name-part-type="subgenus" reg="Agraulis">Agraulis</tp:taxon-name-part>) <tp:taxon-name-part taxon-name-part-type="species" reg="insularis">insularis</tp:taxon-name-part></tp:taxon-name></td><td rowspan="1" colspan="1">4.6</td><td rowspan="1" colspan="1">3.9</td><td rowspan="1" colspan="1">1.9</td><td rowspan="1" colspan="1">1.9</td><td rowspan="1" colspan="1">3.2</td><td rowspan="1" colspan="1">-</td><td rowspan="1" colspan="1"/><td rowspan="1" colspan="1"/></tr><tr><td rowspan="1" colspan="1">7. <tp:taxon-name><tp:taxon-name-part taxon-name-part-type="genus" reg="Dione">Dione</tp:taxon-name-part> (<tp:taxon-name-part taxon-name-part-type="subgenus" reg="Agraulis">Agraulis</tp:taxon-name-part>) <tp:taxon-name-part taxon-name-part-type="species" reg="maculosa">maculosa</tp:taxon-name-part></tp:taxon-name></td><td rowspan="1" colspan="1">4.4</td><td rowspan="1" colspan="1">3.4</td><td rowspan="1" colspan="1">1.1</td><td rowspan="1" colspan="1">1.7</td><td rowspan="1" colspan="1">2.7</td><td rowspan="1" colspan="1">1.1</td><td rowspan="1" colspan="1">-</td><td rowspan="1" colspan="1"/></tr><tr><td rowspan="1" colspan="1">8. <tp:taxon-name><tp:taxon-name-part taxon-name-part-type="genus" reg="Dione">Dione</tp:taxon-name-part> (<tp:taxon-name-part taxon-name-part-type="subgenus" reg="Dione">Dione</tp:taxon-name-part>)</tp:taxon-name> spp.</td><td rowspan="1" colspan="1">9.5</td><td rowspan="1" colspan="1">8.9</td><td rowspan="1" colspan="1">8.6</td><td rowspan="1" colspan="1">8.6</td><td rowspan="1" colspan="1">9.3</td><td rowspan="1" colspan="1">9.4</td><td rowspan="1" colspan="1">8.8</td><td rowspan="1" colspan="1">-</td></tr></tbody></table></table-wrap><fig id="F11" position="float" orientation="portrait"><object-id xmlns:xlink="http://www.w3.org/1999/xlink" content-type="doi" xlink:type="simple">10.3897/zookeys.1113.85769.figure11</object-id><object-id xmlns:xlink="http://www.w3.org/1999/xlink" content-type="arpha" xlink:type="simple">28473946-F3AD-52F1-86B9-08C3ECEA1A24</object-id><label>Figure 11.</label><caption><p>Phylogenetic status of <tp:taxon-name><tp:taxon-name-part taxon-name-part-type="genus" reg="Dione">Dione</tp:taxon-name-part> (<tp:taxon-name-part taxon-name-part-type="subgenus" reg="Agraulis">Agraulis</tp:taxon-name-part>) <tp:taxon-name-part taxon-name-part-type="species" reg="dodona">dodona</tp:taxon-name-part></tp:taxon-name> sp. nov. based on 650 bp-sequences of the Cytochrome oxidase subunit I gene. The consensus tree was inferred with the Maximum Likelihood method and General Time Reversible model, with 500 bootstrap replicates. The branch support (bootstrap) is shown next to the nodes.</p></caption><graphic xmlns:xlink="http://www.w3.org/1999/xlink" xlink:href="zookeys-1113-199_article-85769__-g011.jpg" position="float" orientation="portrait" xlink:type="simple" id="oo_716558.jpg"><uri content-type="original_file" xlink:type="simple">https://binary.pensoft.net/fig/716558</uri></graphic></fig></tp:treatment-sec><tp:treatment-sec><!--Section generated to contain objects referenced in tp:taxon-treatment.--><table-wrap id="T1" position="float" orientation="portrait"><label>Table 1.</label><caption><p>Specimens used for molecular analyses of <tp:taxon-name><tp:taxon-name-part taxon-name-part-type="genus" reg="Dione">Dione</tp:taxon-name-part> (<tp:taxon-name-part taxon-name-part-type="subgenus" reg="Agraulis">Agraulis</tp:taxon-name-part>) <tp:taxon-name-part taxon-name-part-type="species" reg="dodona">dodona</tp:taxon-name-part></tp:taxon-name> sp. nov. The collection sites (country/locality) and vouchers from which the sequences derived are presented, including the references. Genbank and BOLD identifiers link the record to the databases.</p></caption><table id="TID0EZPAI" rules="all"><tbody><tr><th rowspan="1" colspan="1">Species</th><th rowspan="1" colspan="1">Country/Locality</th><th rowspan="1" colspan="1">Voucher</th><th rowspan="1" colspan="1">Genbank/BOLD Accession code</th><th rowspan="1" colspan="1">Reference</th></tr><tr><td rowspan="1" colspan="1"><tp:taxon-name><tp:taxon-name-part taxon-name-part-type="genus" reg="Dione">Dione</tp:taxon-name-part> (<tp:taxon-name-part taxon-name-part-type="subgenus" reg="Agraulis">Agraulis</tp:taxon-name-part>) <tp:taxon-name-part taxon-name-part-type="species" reg="dodona">dodona</tp:taxon-name-part></tp:taxon-name> sp. nov.</td><td rowspan="1" colspan="1">Peru / Arequipa</td><td rowspan="1" colspan="1">J151</td><td rowspan="1" colspan="1" style="color: #152959"><ext-link xmlns:xlink="http://www.w3.org/1999/xlink" ext-link-type="gen" xlink:href="OM925454" xlink:type="simple">OM925454</ext-link>/BIGLE001-22</td><td rowspan="1" colspan="1">This study</td></tr><tr><td rowspan="1" colspan="1"><tp:taxon-name><tp:taxon-name-part taxon-name-part-type="genus" reg="Dione">Dione</tp:taxon-name-part> (<tp:taxon-name-part taxon-name-part-type="subgenus" reg="Agraulis">Agraulis</tp:taxon-name-part>) <tp:taxon-name-part taxon-name-part-type="species" reg="dodona">dodona</tp:taxon-name-part></tp:taxon-name> sp. nov.</td><td rowspan="1" colspan="1">Peru / Arequipa</td><td rowspan="1" colspan="1">459</td><td rowspan="1" colspan="1" style="color: #152959"><ext-link xmlns:xlink="http://www.w3.org/1999/xlink" ext-link-type="gen" xlink:href="OM925453" xlink:type="simple">OM925453</ext-link> /BIGLE002-22</td><td rowspan="1" colspan="1">This study</td></tr><tr><td rowspan="1" colspan="1">
                <tp:taxon-name><tp:taxon-name-part taxon-name-part-type="genus" reg="Dione">Dione</tp:taxon-name-part> (<tp:taxon-name-part taxon-name-part-type="subgenus" reg="Agraulis">Agraulis</tp:taxon-name-part>) <tp:taxon-name-part taxon-name-part-type="species" reg="incarnata">incarnata</tp:taxon-name-part></tp:taxon-name>
              </td><td rowspan="1" colspan="1">Costa Rica / Guanacaste</td><td rowspan="1" colspan="1">00-SRNP-16229</td><td rowspan="1" colspan="1" style="color: #152959"><ext-link xmlns:xlink="http://www.w3.org/1999/xlink" ext-link-type="gen" xlink:href="GU333737" xlink:type="simple">GU333737</ext-link> / MHACG518-04</td><td rowspan="1" colspan="1">
                <xref ref-type="bibr" rid="B54">Núñez et al. 2022</xref>
              </td></tr><tr><td rowspan="1" colspan="1">
                <tp:taxon-name><tp:taxon-name-part taxon-name-part-type="genus" reg="Dione">Dione</tp:taxon-name-part> (<tp:taxon-name-part taxon-name-part-type="subgenus" reg="Agraulis">Agraulis</tp:taxon-name-part>) <tp:taxon-name-part taxon-name-part-type="species" reg="forbesi">forbesi</tp:taxon-name-part></tp:taxon-name>
              </td><td rowspan="1" colspan="1">Peru</td><td rowspan="1" colspan="1">G3</td><td rowspan="1" colspan="1" style="color: #152959">
                <ext-link xmlns:xlink="http://www.w3.org/1999/xlink" ext-link-type="gen" xlink:href="MZ229712.1" xlink:type="simple">MZ229712.1</ext-link>
              </td><td rowspan="1" colspan="1">
                <xref ref-type="bibr" rid="B54">Núñez et al. 2022</xref>
              </td></tr><tr><td rowspan="1" colspan="1">
                <tp:taxon-name><tp:taxon-name-part taxon-name-part-type="genus" reg="Dione">Dione</tp:taxon-name-part> (<tp:taxon-name-part taxon-name-part-type="subgenus" reg="Agraulis">Agraulis</tp:taxon-name-part>) <tp:taxon-name-part taxon-name-part-type="species" reg="insularis">insularis</tp:taxon-name-part></tp:taxon-name>
              </td><td rowspan="1" colspan="1">Dominican Republic</td><td rowspan="1" colspan="1">NW152-16</td><td rowspan="1" colspan="1" style="color: #152959">
                <ext-link xmlns:xlink="http://www.w3.org/1999/xlink" ext-link-type="gen" xlink:href="GQ864730" xlink:type="simple">GQ864730</ext-link>
              </td><td rowspan="1" colspan="1">
                <xref ref-type="bibr" rid="B54">Núñez et al. 2022</xref>
              </td></tr><tr><td rowspan="1" colspan="1">
                <tp:taxon-name><tp:taxon-name-part taxon-name-part-type="genus" reg="Dione">Dione</tp:taxon-name-part> (<tp:taxon-name-part taxon-name-part-type="subgenus" reg="Agraulis">Agraulis</tp:taxon-name-part>) <tp:taxon-name-part taxon-name-part-type="species" reg="lucina">lucina</tp:taxon-name-part></tp:taxon-name>
              </td><td rowspan="1" colspan="1">Ecuador</td><td rowspan="1" colspan="1">LEP-58352</td><td rowspan="1" colspan="1" style="color: #152959">
                <ext-link xmlns:xlink="http://www.w3.org/1999/xlink" ext-link-type="gen" xlink:href="MZ229704.1" xlink:type="simple">MZ229704.1</ext-link>
              </td><td rowspan="1" colspan="1">
                <xref ref-type="bibr" rid="B54">Núñez et al. 2022</xref>
              </td></tr><tr><td rowspan="1" colspan="1">
                <tp:taxon-name><tp:taxon-name-part taxon-name-part-type="genus" reg="Dione">Dione</tp:taxon-name-part> (<tp:taxon-name-part taxon-name-part-type="subgenus" reg="Agraulis">Agraulis</tp:taxon-name-part>) <tp:taxon-name-part taxon-name-part-type="species" reg="maculosa">maculosa</tp:taxon-name-part></tp:taxon-name>
              </td><td rowspan="1" colspan="1">Argentina/ Entre Ríos</td><td rowspan="1" colspan="1">MACN-Bar-Lep-ct 01616</td><td rowspan="1" colspan="1" style="color: #152959"><ext-link xmlns:xlink="http://www.w3.org/1999/xlink" ext-link-type="gen" xlink:href="MF545390" xlink:type="simple">MF545390</ext-link> / LEPAR178-11</td><td rowspan="1" colspan="1">
                <xref ref-type="bibr" rid="B44">Lavinia et al. 2017</xref>
              </td></tr><tr><td rowspan="1" colspan="1">
                <tp:taxon-name><tp:taxon-name-part taxon-name-part-type="genus" reg="Dione">Dione</tp:taxon-name-part> (<tp:taxon-name-part taxon-name-part-type="subgenus" reg="Agraulis">Agraulis</tp:taxon-name-part>) <tp:taxon-name-part taxon-name-part-type="species" reg="vanillae">vanillae</tp:taxon-name-part></tp:taxon-name>
              </td><td rowspan="1" colspan="1">Ecuador</td><td rowspan="1" colspan="1">LEP-55200</td><td rowspan="1" colspan="1" style="color: #152959">
                <ext-link xmlns:xlink="http://www.w3.org/1999/xlink" ext-link-type="gen" xlink:href="MZ229702.1" xlink:type="simple">MZ229702.1</ext-link>
              </td><td rowspan="1" colspan="1">
                <xref ref-type="bibr" rid="B54">Núñez et al. 2022</xref>
              </td></tr><tr><td rowspan="1" colspan="1">
                <tp:taxon-name><tp:taxon-name-part taxon-name-part-type="genus" reg="Dione">Dione</tp:taxon-name-part> (<tp:taxon-name-part taxon-name-part-type="subgenus" reg="Dione">Dione</tp:taxon-name-part>) <tp:taxon-name-part taxon-name-part-type="species" reg="glycera">glycera</tp:taxon-name-part></tp:taxon-name>
              </td><td rowspan="1" colspan="1">-</td><td rowspan="1" colspan="1">BMC17102</td><td rowspan="1" colspan="1" style="color: #152959">
                <ext-link xmlns:xlink="http://www.w3.org/1999/xlink" ext-link-type="gen" xlink:href="MN306819.1" xlink:type="simple">MN306819.1</ext-link>
              </td><td rowspan="1" colspan="1">
                <xref ref-type="bibr" rid="B47">Marín et al. 2021</xref>
              </td></tr><tr><td rowspan="1" colspan="1">
                <tp:taxon-name><tp:taxon-name-part taxon-name-part-type="genus" reg="Dione">Dione</tp:taxon-name-part> (<tp:taxon-name-part taxon-name-part-type="subgenus" reg="Dione">Dione</tp:taxon-name-part>) <tp:taxon-name-part taxon-name-part-type="species" reg="juno">juno</tp:taxon-name-part></tp:taxon-name>
              </td><td rowspan="1" colspan="1">Peru/ San Martín</td><td rowspan="1" colspan="1">8727</td><td rowspan="1" colspan="1" style="color: #152959">
                <ext-link xmlns:xlink="http://www.w3.org/1999/xlink" ext-link-type="gen" xlink:href="KP074744.1" xlink:type="simple">KP074744.1</ext-link>
              </td><td rowspan="1" colspan="1">
                <xref ref-type="bibr" rid="B41">Kozak et al. 2015</xref>
              </td></tr><tr><td rowspan="1" colspan="1">
                <tp:taxon-name><tp:taxon-name-part taxon-name-part-type="genus" reg="Dione">Dione</tp:taxon-name-part> (<tp:taxon-name-part taxon-name-part-type="subgenus" reg="Dione">Dione</tp:taxon-name-part>) <tp:taxon-name-part taxon-name-part-type="species" reg="moneta">moneta</tp:taxon-name-part></tp:taxon-name>
              </td><td rowspan="1" colspan="1">Argentina/ Salta</td><td rowspan="1" colspan="1">MACN-Bar-Lep-ct 07589</td><td rowspan="1" colspan="1" style="color: #152959"><ext-link xmlns:xlink="http://www.w3.org/1999/xlink" ext-link-type="gen" xlink:href="MZ335918.1" xlink:type="simple">MZ335918.1</ext-link>/LNOA484-16</td><td rowspan="1" colspan="1">NCBI deposit</td></tr></tbody></table></table-wrap></tp:treatment-sec><ref-list><ref id="B56"><mixed-citation xmlns:xlink="http://www.w3.org/1999/xlink" xlink:type="simple"><person-group><name name-style="western"><surname>Peña</surname><given-names>LE</given-names></name></person-group> (<year>1951</year>) Algunos lepidópteros ropalóceros de Tarapacá (9-X-1951). Revista Chilena de Entomologia 1: 262.</mixed-citation></ref><ref id="B65"><mixed-citation xmlns:xlink="http://www.w3.org/1999/xlink" xlink:type="simple"><person-group><name name-style="western"><surname>Ureta</surname><given-names>E</given-names></name></person-group> (<year>1963</year>) <article-title>Catálogo de lepidópteros de Chile.</article-title><source>Boletín del Museo Nacional de Historia Natural (Santiago de Chile)</source><volume>28</volume>(<issue>2</issue>): <fpage>53</fpage>–<lpage>149</lpage>.</mixed-citation></ref><ref id="B60"><mixed-citation xmlns:xlink="http://www.w3.org/1999/xlink" xlink:type="simple"><person-group><name name-style="western"><surname>Pérez-D’Angello</surname><given-names>V</given-names></name></person-group> (<year>1970</year>) <article-title>Nota sobre <italic><tp:taxon-name><tp:taxon-name-part taxon-name-part-type="genus">Agraulis</tp:taxon-name-part><tp:taxon-name-part taxon-name-part-type="species">vanillae</tp:taxon-name-part></tp:taxon-name></italic> (Linnaeus, 1758). Noticiario mensual.</article-title><source>Museo Nacional de Historia natural (Santiago de Chile)</source><volume>14</volume>(<issue>167</issue>): <fpage>5</fpage>.</mixed-citation></ref><ref id="B24"><mixed-citation xmlns:xlink="http://www.w3.org/1999/xlink" xlink:type="simple"><person-group><name name-style="western"><surname>Etcheverry</surname><given-names>M</given-names></name></person-group> (<year>1970</year>) <article-title><tp:taxon-name><tp:taxon-name-part taxon-name-part-type="family">Syrphidae</tp:taxon-name-part></tp:taxon-name> (<tp:taxon-name><tp:taxon-name-part taxon-name-part-type="order">Diptera</tp:taxon-name-part></tp:taxon-name>) y <tp:taxon-name><tp:taxon-name-part taxon-name-part-type="suborder">Rhopalocera</tp:taxon-name-part></tp:taxon-name> (<tp:taxon-name><tp:taxon-name-part taxon-name-part-type="order">Lepidoptera</tp:taxon-name-part></tp:taxon-name>) colectados en la Provincia de Tarapacá (Chile).</article-title><source>Revista Peruana de Entomología</source><volume>13</volume>(<issue>1</issue>): <fpage>94</fpage>–<lpage>96</lpage>.</mixed-citation></ref><ref id="B57"><mixed-citation xmlns:xlink="http://www.w3.org/1999/xlink" xlink:type="simple"><person-group><name name-style="western"><surname>Peña</surname><given-names>LE</given-names></name><name name-style="western"><surname>Ugarte</surname><given-names>AJ</given-names></name></person-group> (<year>2006</year>) <source>Las Mariposas de Chile / Butterflies of Chile.</source><publisher-name>Editorial Universitaria</publisher-name>, <publisher-loc>Santiago de Chile</publisher-loc>, <size units="page">359 pp</size>.</mixed-citation></ref><ref id="B12"><mixed-citation xmlns:xlink="http://www.w3.org/1999/xlink" xlink:type="simple"><person-group><name name-style="western"><surname>Benyamini</surname><given-names>D</given-names></name><name name-style="western"><surname>Ugarte</surname><given-names>A</given-names></name><name name-style="western"><surname>Shapiro</surname><given-names>AM</given-names></name><name name-style="western"><surname>Mielke</surname><given-names>OHH</given-names></name><name name-style="western"><surname>Pyrcz</surname><given-names>T</given-names></name><name name-style="western"><surname>Bálint</surname><given-names>Z</given-names></name></person-group> (<year>2014</year>) <article-title>An updated list of the butterflies of Chile (<tp:taxon-name><tp:taxon-name-part taxon-name-part-type="order">Lepidoptera</tp:taxon-name-part></tp:taxon-name>, <tp:taxon-name><tp:taxon-name-part taxon-name-part-type="superfamily">Papilionoidea</tp:taxon-name-part></tp:taxon-name> and <tp:taxon-name><tp:taxon-name-part taxon-name-part-type="superfamily">Hesperioidea</tp:taxon-name-part></tp:taxon-name>) including distribution, flight period and conservation status. Part I, comprising the families: <tp:taxon-name><tp:taxon-name-part taxon-name-part-type="family">Papilionidae</tp:taxon-name-part></tp:taxon-name>, <tp:taxon-name><tp:taxon-name-part taxon-name-part-type="family">Pieridae</tp:taxon-name-part></tp:taxon-name>, <tp:taxon-name><tp:taxon-name-part taxon-name-part-type="family">Nymphalidae</tp:taxon-name-part></tp:taxon-name> (in part) and <tp:taxon-name><tp:taxon-name-part taxon-name-part-type="family">Hesperiidae</tp:taxon-name-part></tp:taxon-name> describing a new species of <italic><tp:taxon-name><tp:taxon-name-part taxon-name-part-type="genus">Hypsochila</tp:taxon-name-part></tp:taxon-name></italic> (<tp:taxon-name><tp:taxon-name-part taxon-name-part-type="family">Pieridae</tp:taxon-name-part></tp:taxon-name>) and new subspecies of <italic><tp:taxon-name><tp:taxon-name-part taxon-name-part-type="genus">Yramea</tp:taxon-name-part><tp:taxon-name-part taxon-name-part-type="species">modesta</tp:taxon-name-part></tp:taxon-name></italic> (<tp:taxon-name><tp:taxon-name-part taxon-name-part-type="family">Nymphalidae</tp:taxon-name-part></tp:taxon-name>).</article-title><source>Boletín del Museo Nacional de Historia Natural (Santiago de Chile)</source><volume>63</volume>: <fpage>9</fpage>–<lpage>31</lpage>.</mixed-citation></ref><ref id="B43"><mixed-citation xmlns:xlink="http://www.w3.org/1999/xlink" xlink:type="simple"><person-group><name name-style="western"><surname>Lamas</surname><given-names>G</given-names></name></person-group> (<year>2004</year>) Checklist: Part 4A. <tp:taxon-name><tp:taxon-name-part taxon-name-part-type="superfamily">Hesperioidea</tp:taxon-name-part></tp:taxon-name> - <tp:taxon-name><tp:taxon-name-part taxon-name-part-type="superfamily">Papilionoidea</tp:taxon-name-part></tp:taxon-name>. Atlas of Neotropical <tp:taxon-name><tp:taxon-name-part taxon-name-part-type="order">Lepidoptera</tp:taxon-name-part></tp:taxon-name>. Volume 5A (Еd. by J.B. Heppner). Gainesville: Association for Tropical <tp:taxon-name><tp:taxon-name-part taxon-name-part-type="order">Lepidoptera</tp:taxon-name-part></tp:taxon-name>; Scientific Publishers.</mixed-citation></ref><ref id="B25"><mixed-citation xmlns:xlink="http://www.w3.org/1999/xlink" xlink:type="simple"><person-group><name name-style="western"><surname>Farfán</surname><given-names>J</given-names></name></person-group> (<year>2018</year>) <article-title>Mariposas (<tp:taxon-name><tp:taxon-name-part taxon-name-part-type="order">Lepidoptera</tp:taxon-name-part></tp:taxon-name>: <tp:taxon-name><tp:taxon-name-part taxon-name-part-type="superfamily">Papilionoidea</tp:taxon-name-part></tp:taxon-name>) de Arequipa, Perú: lista preliminar con dos nuevos registros para Perú.</article-title><source>Revista Peruana de Biología</source><volume>25</volume>(<issue>4</issue>): <fpage>357</fpage>–<lpage>370</lpage>. <ext-link xlink:href="10.15381/rpb.v25i4.15536" ext-link-type="doi" xlink:type="simple">https://doi.org/10.15381/rpb.v25i4.15536</ext-link></mixed-citation></ref><ref id="B54"><mixed-citation xmlns:xlink="http://www.w3.org/1999/xlink" xlink:type="simple"><person-group><name name-style="western"><surname>Núñez</surname><given-names>R</given-names></name><name name-style="western"><surname>Willmott</surname><given-names>KR</given-names></name><name name-style="western"><surname>Álvarez</surname><given-names>Y</given-names></name><name name-style="western"><surname>Genaro</surname><given-names>JA</given-names></name><name name-style="western"><surname>Pérez-Asso</surname><given-names>AR</given-names></name><name name-style="western"><surname>Quejereta</surname><given-names>M</given-names></name><name name-style="western"><surname>Turner</surname><given-names>T</given-names></name><name name-style="western"><surname>Miller</surname><given-names>JY</given-names></name><name name-style="western"><surname>Brévignon</surname><given-names>C</given-names></name><name name-style="western"><surname>Lamas</surname><given-names>G</given-names></name><name name-style="western"><surname>Hausmann</surname><given-names>A</given-names></name></person-group> (<year>2022</year>) <article-title>Integrative taxonomy clarifies species limits in the hitherto monotypic passion-vine butterfly genera <italic><tp:taxon-name><tp:taxon-name-part taxon-name-part-type="genus">Agraulis</tp:taxon-name-part></tp:taxon-name></italic> and <italic><tp:taxon-name><tp:taxon-name-part taxon-name-part-type="genus">Dryas</tp:taxon-name-part></tp:taxon-name></italic> (<tp:taxon-name><tp:taxon-name-part taxon-name-part-type="order">Lepidoptera</tp:taxon-name-part></tp:taxon-name>, <tp:taxon-name><tp:taxon-name-part taxon-name-part-type="family">Nymphalidae</tp:taxon-name-part></tp:taxon-name>, <tp:taxon-name><tp:taxon-name-part taxon-name-part-type="subfamily">Heliconiinae</tp:taxon-name-part></tp:taxon-name>).</article-title><source>Systematic Entomology</source><volume>47</volume>(<issue>1</issue>): <fpage>152</fpage>–<lpage>178</lpage>. <ext-link xlink:href="10.1111/syen.12523" ext-link-type="doi" xlink:type="simple">https://doi.org/10.1111/syen.12523</ext-link></mixed-citation></ref><ref id="B7"><mixed-citation xmlns:xlink="http://www.w3.org/1999/xlink" xlink:type="simple"><person-group><name name-style="western"><surname>Beebe</surname><given-names>W</given-names></name><name name-style="western"><surname>Crane</surname><given-names>J</given-names></name><name name-style="western"><surname>Fleming</surname><given-names>H</given-names></name></person-group> (<year>1960</year>) <article-title>A comparison of eggs, larvae and pupae in fourteen species of Heliconiine butterflies from Trinidad, W.I.</article-title><source>Zoologica (New York)</source><volume>45</volume>(<issue>3</issue>): <fpage>111</fpage>–<lpage>154</lpage>. <ext-link xlink:href="10.5962/p.203357" ext-link-type="doi" xlink:type="simple">https://doi.org/10.5962/p.203357</ext-link></mixed-citation></ref><ref id="B18"><mixed-citation xmlns:xlink="http://www.w3.org/1999/xlink" xlink:type="simple"><person-group><name name-style="western"><surname>da Silva</surname><given-names>DS</given-names></name><name name-style="western"><surname>Dell’Erba</surname><given-names>R</given-names></name><name name-style="western"><surname>Kaminski</surname><given-names>LA</given-names></name><name name-style="western"><surname>Moreira</surname><given-names>GRP</given-names></name></person-group> (<year>2006</year>) <article-title>Morfologia externa dos estágios imaturos de heliconíneos neotropicais: V. <italic><tp:taxon-name><tp:taxon-name-part taxon-name-part-type="genus">Agraulis</tp:taxon-name-part><tp:taxon-name-part taxon-name-part-type="species">vanillae</tp:taxon-name-part><tp:taxon-name-part taxon-name-part-type="subspecies">maculosa</tp:taxon-name-part></tp:taxon-name></italic> (<tp:taxon-name><tp:taxon-name-part taxon-name-part-type="order">Lepidoptera</tp:taxon-name-part></tp:taxon-name>, <tp:taxon-name><tp:taxon-name-part taxon-name-part-type="family">Nymphalidae</tp:taxon-name-part></tp:taxon-name>, <tp:taxon-name><tp:taxon-name-part taxon-name-part-type="subfamily">Heliconiinae</tp:taxon-name-part></tp:taxon-name>).</article-title><source>Iheringia (Zoologia)</source><volume>96</volume>(<issue>2</issue>): <fpage>219</fpage>–<lpage>228</lpage>. <ext-link xlink:href="10.1590/S0073-47212006000200013" ext-link-type="doi" xlink:type="simple">https://doi.org/10.1590/S0073-47212006000200013</ext-link></mixed-citation></ref><ref id="B49"><mixed-citation xmlns:xlink="http://www.w3.org/1999/xlink" xlink:type="simple"><person-group><name name-style="western"><surname>Michener</surname><given-names>CD</given-names></name></person-group> (<year>1942</year>) <article-title>A review of the subspecies of <italic><tp:taxon-name><tp:taxon-name-part taxon-name-part-type="genus">Agraulis</tp:taxon-name-part><tp:taxon-name-part taxon-name-part-type="species">vanillae</tp:taxon-name-part></tp:taxon-name></italic> (Linnaeus) (<tp:taxon-name><tp:taxon-name-part taxon-name-part-type="order">Lepidoptera</tp:taxon-name-part></tp:taxon-name>: <tp:taxon-name><tp:taxon-name-part taxon-name-part-type="family">Nymphalidae</tp:taxon-name-part></tp:taxon-name>).</article-title><source>American Museum Novitates</source><volume>1215</volume>: <fpage>1</fpage>–<lpage>7</lpage>.</mixed-citation></ref><ref id="B17"><mixed-citation xmlns:xlink="http://www.w3.org/1999/xlink" xlink:type="simple"><person-group><name name-style="western"><surname>Daly</surname><given-names>HW</given-names></name></person-group> (<year>1985</year>) <article-title>Insect morphometrics.</article-title><source>Annual Review of Entomology</source><volume>30</volume>: <fpage>415</fpage>–<lpage>438</lpage>. <ext-link xlink:href="10.1080/11250003.2012.685766" ext-link-type="doi" xlink:type="simple">https://doi.org/10.1080/11250003.2012.685766</ext-link></mixed-citation></ref><ref id="B1"><mixed-citation xmlns:xlink="http://www.w3.org/1999/xlink" xlink:type="simple"><person-group><name name-style="western"><surname>Antunes</surname><given-names>FF</given-names></name><name name-style="western"><surname>Menezes Jr</surname><given-names>AO</given-names></name><name name-style="western"><surname>Tavares</surname><given-names>M</given-names></name><name name-style="western"><surname>Moreira</surname><given-names>GRP</given-names></name></person-group> (<year>2002</year>) <article-title>Morfologia dos estágios imaturos de heliconíneos neotropicais: I. <italic><tp:taxon-name><tp:taxon-name-part taxon-name-part-type="genus">Eueides</tp:taxon-name-part><tp:taxon-name-part taxon-name-part-type="species">isabella</tp:taxon-name-part><tp:taxon-name-part taxon-name-part-type="subspecies">dianasa</tp:taxon-name-part></tp:taxon-name></italic> (Hübner, 1806).</article-title><source>Revista Brasileira de Entomologia</source><volume>46</volume>(<issue>4</issue>): <fpage>601</fpage>–<lpage>610</lpage>. <ext-link xlink:href="10.1590/S0085-56262002000400016" ext-link-type="doi" xlink:type="simple">https://doi.org/10.1590/S0085-56262002000400016</ext-link></mixed-citation></ref><ref id="B38"><mixed-citation xmlns:xlink="http://www.w3.org/1999/xlink" xlink:type="simple"><person-group><name name-style="western"><surname>Kaminski</surname><given-names>LA</given-names></name><name name-style="western"><surname>Tavares</surname><given-names>M</given-names></name><name name-style="western"><surname>Ferro</surname><given-names>VG</given-names></name><name name-style="western"><surname>Moreira</surname><given-names>GRP</given-names></name></person-group> (<year>2002</year>) <article-title>Morfologia externa dos estágios imaturos dos heliconíneos neotropicais. III. <italic><tp:taxon-name><tp:taxon-name-part taxon-name-part-type="genus">Heliconius</tp:taxon-name-part><tp:taxon-name-part taxon-name-part-type="species">erato</tp:taxon-name-part><tp:taxon-name-part taxon-name-part-type="subspecies">phyllis</tp:taxon-name-part></tp:taxon-name></italic> (Fabricius) (<tp:taxon-name><tp:taxon-name-part taxon-name-part-type="order">Lepidoptera</tp:taxon-name-part></tp:taxon-name>, <tp:taxon-name><tp:taxon-name-part taxon-name-part-type="family">Nymphalidae</tp:taxon-name-part></tp:taxon-name>, <tp:taxon-name><tp:taxon-name-part taxon-name-part-type="subfamily">Heliconiinae</tp:taxon-name-part></tp:taxon-name>).</article-title><source>Revista Brasileira de Zoologia</source><volume>19</volume>(<issue>4</issue>): <fpage>977</fpage>–<lpage>993</lpage>. <ext-link xlink:href="10.1590/S0101-81752002000400003" ext-link-type="doi" xlink:type="simple">https://doi.org/10.1590/S0101-81752002000400003</ext-link></mixed-citation></ref><ref id="B39"><mixed-citation xmlns:xlink="http://www.w3.org/1999/xlink" xlink:type="simple"><person-group><name name-style="western"><surname>Kaminski</surname><given-names>LA</given-names></name><name name-style="western"><surname>Dell’Erba</surname><given-names>R</given-names></name><name name-style="western"><surname>Moreira</surname><given-names>GRP</given-names></name></person-group> (<year>2008</year>) <article-title>Morfologia externa dos estágios imaturos de heliconíneos neotropicais: VI. <italic><tp:taxon-name><tp:taxon-name-part taxon-name-part-type="genus">Dione</tp:taxon-name-part><tp:taxon-name-part taxon-name-part-type="species">moneta</tp:taxon-name-part><tp:taxon-name-part taxon-name-part-type="subspecies">moneta</tp:taxon-name-part></tp:taxon-name></italic> Hübner (<tp:taxon-name><tp:taxon-name-part taxon-name-part-type="order">Lepidoptera</tp:taxon-name-part></tp:taxon-name>, <tp:taxon-name><tp:taxon-name-part taxon-name-part-type="family">Nymphalidae</tp:taxon-name-part></tp:taxon-name>, <tp:taxon-name><tp:taxon-name-part taxon-name-part-type="subfamily">Heliconiinae</tp:taxon-name-part></tp:taxon-name>).</article-title><source>Revista Brasileira de Entomologia</source><volume>52</volume>(<issue>1</issue>): <fpage>13</fpage>–<lpage>23</lpage>. <ext-link xlink:href="10.1590/S0085-56262008000100003" ext-link-type="doi" xlink:type="simple">https://doi.org/10.1590/S0085-56262008000100003</ext-link></mixed-citation></ref><ref id="B63"><mixed-citation xmlns:xlink="http://www.w3.org/1999/xlink" xlink:type="simple"><person-group><name name-style="western"><surname>Tavares</surname><given-names>M</given-names></name><name name-style="western"><surname>Kaminski</surname><given-names>LA</given-names></name><name name-style="western"><surname>Moreira</surname><given-names>GRP</given-names></name></person-group> (<year>2002</year>) <article-title>Morfologia externa dos estágios imaturos de heliconíneos neotropicais: II. <italic><tp:taxon-name><tp:taxon-name-part taxon-name-part-type="genus">Dione</tp:taxon-name-part><tp:taxon-name-part taxon-name-part-type="species">juno</tp:taxon-name-part><tp:taxon-name-part taxon-name-part-type="subspecies">juno</tp:taxon-name-part></tp:taxon-name></italic> (Cramer) (<tp:taxon-name><tp:taxon-name-part taxon-name-part-type="order">Lepidoptera</tp:taxon-name-part></tp:taxon-name>: <tp:taxon-name><tp:taxon-name-part taxon-name-part-type="family">Nymphalidae</tp:taxon-name-part></tp:taxon-name>: <tp:taxon-name><tp:taxon-name-part taxon-name-part-type="subfamily">Heliconiinae</tp:taxon-name-part></tp:taxon-name>).</article-title><source>Revista Brasileira de Zoologia</source><volume>19</volume>(<issue>4</issue>): <fpage>961</fpage>–<lpage>976</lpage>. <ext-link xlink:href="10.1590/S0101-81752002000400002" ext-link-type="doi" xlink:type="simple">https://doi.org/10.1590/S0101-81752002000400002</ext-link></mixed-citation></ref><ref id="B55"><mixed-citation xmlns:xlink="http://www.w3.org/1999/xlink" xlink:type="simple"><person-group><name name-style="western"><surname>Paim</surname><given-names>AC</given-names></name><name name-style="western"><surname>Kaminski</surname><given-names>LA</given-names></name><name name-style="western"><surname>Moreira</surname><given-names>GRP</given-names></name></person-group> (<year>2004</year>) <article-title>Morfologia externa dos estágios imaturos de heliconíneos neotropicais. IV. <italic><tp:taxon-name><tp:taxon-name-part taxon-name-part-type="genus">Dryas</tp:taxon-name-part><tp:taxon-name-part taxon-name-part-type="species">iulia</tp:taxon-name-part><tp:taxon-name-part taxon-name-part-type="subspecies">alcionea</tp:taxon-name-part></tp:taxon-name></italic> (<tp:taxon-name><tp:taxon-name-part taxon-name-part-type="order">Lepidoptera</tp:taxon-name-part></tp:taxon-name>: <tp:taxon-name><tp:taxon-name-part taxon-name-part-type="family">Nymphalidae</tp:taxon-name-part></tp:taxon-name>: <tp:taxon-name><tp:taxon-name-part taxon-name-part-type="subfamily">Heliconiinae</tp:taxon-name-part></tp:taxon-name>).</article-title><source>Iheringia (Zoologia)</source><volume>94</volume>(<issue>1</issue>): <fpage>25</fpage>–<lpage>35</lpage>. <ext-link xlink:href="10.1590/S0073-47212004000100005" ext-link-type="doi" xlink:type="simple">https://doi.org/10.1590/S0073-47212004000100005</ext-link></mixed-citation></ref><ref id="B19"><mixed-citation xmlns:xlink="http://www.w3.org/1999/xlink" xlink:type="simple"><person-group><name name-style="western"><surname>da Silva</surname><given-names>DS</given-names></name><name name-style="western"><surname>Kaminski</surname><given-names>LA</given-names></name><name name-style="western"><surname>Dell’Erba</surname><given-names>R</given-names></name><name name-style="western"><surname>Moreira</surname><given-names>GRP</given-names></name></person-group> (<year>2008</year>) <article-title>Morfologia externa dos estágios imaturos de heliconíneos neotropicais: VII. <italic><tp:taxon-name><tp:taxon-name-part taxon-name-part-type="genus">Dryadula</tp:taxon-name-part><tp:taxon-name-part taxon-name-part-type="species">phaetusa</tp:taxon-name-part></tp:taxon-name></italic> (Linnaeus) (<tp:taxon-name><tp:taxon-name-part taxon-name-part-type="order">Lepidoptera</tp:taxon-name-part></tp:taxon-name>, <tp:taxon-name><tp:taxon-name-part taxon-name-part-type="family">Nymphalidae</tp:taxon-name-part></tp:taxon-name>, <tp:taxon-name><tp:taxon-name-part taxon-name-part-type="subfamily">Heliconiinae</tp:taxon-name-part></tp:taxon-name>).</article-title><source>Revista Brasileira de Entomologia</source><volume>52</volume>(<issue>4</issue>): <fpage>500</fpage>–<lpage>509</lpage>. <ext-link xlink:href="10.1590/S0085-56262008000400003" ext-link-type="doi" xlink:type="simple">https://doi.org/10.1590/S0085-56262008000400003</ext-link></mixed-citation></ref><ref id="B3"><mixed-citation xmlns:xlink="http://www.w3.org/1999/xlink" xlink:type="simple"><person-group><name name-style="western"><surname>Barão</surname><given-names>KR</given-names></name><name name-style="western"><surname>Moreira</surname><given-names>GRP</given-names></name></person-group> (<year>2010</year>) <article-title>External morphology of the immature stages of Neotropical heliconians: VIII. <italic><tp:taxon-name><tp:taxon-name-part taxon-name-part-type="genus">Philaethria</tp:taxon-name-part><tp:taxon-name-part taxon-name-part-type="species">wernickei</tp:taxon-name-part></tp:taxon-name></italic> (Röber) (<tp:taxon-name><tp:taxon-name-part taxon-name-part-type="order">Lepidoptera</tp:taxon-name-part></tp:taxon-name>, <tp:taxon-name><tp:taxon-name-part taxon-name-part-type="family">Nymphalidae</tp:taxon-name-part></tp:taxon-name>, <tp:taxon-name><tp:taxon-name-part taxon-name-part-type="subfamily">Heliconiinae</tp:taxon-name-part></tp:taxon-name>).</article-title><source>Revista Brasileira de Entomologia</source><volume>54</volume>(<issue>3</issue>): <fpage>406</fpage>–<lpage>418</lpage>. <ext-link xlink:href="10.1590/S0085-56262010000300008" ext-link-type="doi" xlink:type="simple">https://doi.org/10.1590/S0085-56262010000300008</ext-link></mixed-citation></ref><ref id="B66"><mixed-citation xmlns:xlink="http://www.w3.org/1999/xlink" xlink:type="simple"><person-group><name name-style="western"><surname>Vargas</surname><given-names>HA</given-names></name><name name-style="western"><surname>Barão</surname><given-names>KR</given-names></name><name name-style="western"><surname>Massardo</surname><given-names>D</given-names></name><name name-style="western"><surname>Moreira</surname><given-names>GRP</given-names></name></person-group> (<year>2014</year>) <article-title>External morphology of the immature stages of Neotropical heliconians: IX. <italic><tp:taxon-name><tp:taxon-name-part taxon-name-part-type="genus">Dione</tp:taxon-name-part><tp:taxon-name-part taxon-name-part-type="species">glycera</tp:taxon-name-part></tp:taxon-name></italic> (C. Felder &amp; R. Felder) (<tp:taxon-name><tp:taxon-name-part taxon-name-part-type="order">Lepidoptera</tp:taxon-name-part></tp:taxon-name>, <tp:taxon-name><tp:taxon-name-part taxon-name-part-type="family">Nymphalidae</tp:taxon-name-part></tp:taxon-name>, <tp:taxon-name><tp:taxon-name-part taxon-name-part-type="subfamily">Heliconiinae</tp:taxon-name-part></tp:taxon-name>).</article-title><source>Revista Brasileira de Entomologia</source><volume>58</volume>(<issue>2</issue>): <fpage>129</fpage>–<lpage>141</lpage>. <ext-link xlink:href="10.1590/S0085-56262014000200004" ext-link-type="doi" xlink:type="simple">https://doi.org/10.1590/S0085-56262014000200004</ext-link></mixed-citation></ref><ref id="B4"><mixed-citation xmlns:xlink="http://www.w3.org/1999/xlink" xlink:type="simple"><person-group><name name-style="western"><surname>Barão</surname><given-names>KR</given-names></name><name name-style="western"><surname>da Silva</surname><given-names>DS</given-names></name><name name-style="western"><surname>Moreira</surname><given-names>GRP</given-names></name></person-group> (<year>2015</year>) <article-title>External morphology of the immature stages of Neotropical heliconians: X. <italic><tp:taxon-name><tp:taxon-name-part taxon-name-part-type="genus">Heliconius</tp:taxon-name-part><tp:taxon-name-part taxon-name-part-type="species">sara</tp:taxon-name-part><tp:taxon-name-part taxon-name-part-type="subspecies">apseudes</tp:taxon-name-part></tp:taxon-name></italic> (<tp:taxon-name><tp:taxon-name-part taxon-name-part-type="order">Lepidoptera</tp:taxon-name-part></tp:taxon-name>, <tp:taxon-name><tp:taxon-name-part taxon-name-part-type="family">Nymphalidae</tp:taxon-name-part></tp:taxon-name>, <tp:taxon-name><tp:taxon-name-part taxon-name-part-type="subfamily">Heliconiinae</tp:taxon-name-part></tp:taxon-name>).</article-title><source>Iheringia (Zoologia)</source><volume>105</volume>(<issue>4</issue>): <fpage>523</fpage>–<lpage>533</lpage>. <ext-link xlink:href="10.1590/1678-476620151054523533" ext-link-type="doi" xlink:type="simple">https://doi.org/10.1590/1678-476620151054523533</ext-link></mixed-citation></ref><ref id="B16"><mixed-citation xmlns:xlink="http://www.w3.org/1999/xlink" xlink:type="simple"><person-group><name name-style="western"><surname>Bull-Hereñu</surname><given-names>K</given-names></name></person-group> (<year>2020</year>) <article-title>The genus <italic><tp:taxon-name><tp:taxon-name-part taxon-name-part-type="genus">Malesherbia</tp:taxon-name-part></tp:taxon-name></italic> Ruiz &amp; Pav. (<tp:taxon-name><tp:taxon-name-part taxon-name-part-type="family">Passifloraceae</tp:taxon-name-part></tp:taxon-name>) in Chile.</article-title><source>Phytotaxa</source><volume>468</volume>(<issue>1</issue>): <fpage>1</fpage>–<lpage>44</lpage>. <ext-link xlink:href="10.11646/phytotaxa.468.1.1" ext-link-type="doi" xlink:type="simple">https://doi.org/10.11646/phytotaxa.468.1.1</ext-link></mixed-citation></ref><ref id="B69"><mixed-citation xmlns:xlink="http://www.w3.org/1999/xlink" xlink:type="simple"><person-group><name name-style="western"><surname>Weigend</surname><given-names>M</given-names></name><name name-style="western"><surname>Jossberger</surname><given-names>T</given-names></name><name name-style="western"><surname>Beltrán</surname><given-names>H</given-names></name></person-group> (<year>2015</year>) <article-title>Notes on <italic><tp:taxon-name><tp:taxon-name-part taxon-name-part-type="genus">Malesherbia</tp:taxon-name-part></tp:taxon-name></italic> (<tp:taxon-name><tp:taxon-name-part taxon-name-part-type="family">Passifloraceae</tp:taxon-name-part></tp:taxon-name>) in Peru: A new species from southern Peru, a new record and a first report on interspecific hybridization in <italic><tp:taxon-name><tp:taxon-name-part taxon-name-part-type="genus">Malesherbia</tp:taxon-name-part></tp:taxon-name></italic>.</article-title><source>Phytotaxa</source><volume>202</volume>(<issue>4</issue>): <fpage>250</fpage>–<lpage>258</lpage>. <ext-link xlink:href="10.11646/phytotaxa.202.4.2" ext-link-type="doi" xlink:type="simple">https://doi.org/10.11646/phytotaxa.202.4.2</ext-link></mixed-citation></ref><ref id="B10"><mixed-citation xmlns:xlink="http://www.w3.org/1999/xlink" xlink:type="simple"><person-group><name name-style="western"><surname>Beltrán</surname><given-names>H</given-names></name><name name-style="western"><surname>Roque</surname><given-names>J</given-names></name><name name-style="western"><surname>Cáceres</surname><given-names>C</given-names></name></person-group> (<year>2018</year>) <article-title>A synopsis of the genus <italic><tp:taxon-name><tp:taxon-name-part taxon-name-part-type="genus">Malesherbia</tp:taxon-name-part></tp:taxon-name></italic> (<tp:taxon-name><tp:taxon-name-part taxon-name-part-type="family">Passifloraceae</tp:taxon-name-part></tp:taxon-name>) in Peru.</article-title><source>Revista Peruana de Biología</source><volume>25</volume>(<issue>3</issue>): <fpage>229</fpage>–<lpage>240</lpage>. <ext-link xlink:href="10.15381/rpb.v25i3.13408" ext-link-type="doi" xlink:type="simple">https://doi.org/10.15381/rpb.v25i3.13408</ext-link></mixed-citation></ref><ref id="B44"><mixed-citation xmlns:xlink="http://www.w3.org/1999/xlink" xlink:type="simple"><person-group><name name-style="western"><surname>Lavinia</surname><given-names>PD</given-names></name><name name-style="western"><surname>Núñez Bustos</surname><given-names>EO</given-names></name><name name-style="western"><surname>Kopuchian</surname><given-names>C</given-names></name><name name-style="western"><surname>Lijtmaer</surname><given-names>DA</given-names></name><name name-style="western"><surname>García</surname><given-names>NC</given-names></name><name name-style="western"><surname>Hebert</surname><given-names>PDN</given-names></name><name name-style="western"><surname>Tubaro</surname><given-names>PL</given-names></name></person-group> (<year>2017</year>) Barcoding the butterflies of southern South America: Species delimitation efficacy, cryptic diversity and geographic patterns of divergence. PLoS ONE 12(10): e0186845. <ext-link xlink:href="10.1371/journal.pone.0186845" ext-link-type="doi" xlink:type="simple">https://doi.org/10.1371/journal.pone.0186845</ext-link></mixed-citation></ref><ref id="B47"><mixed-citation xmlns:xlink="http://www.w3.org/1999/xlink" xlink:type="simple"><person-group><name name-style="western"><surname>Marín</surname><given-names>MA</given-names></name><name name-style="western"><surname>López-Rubio</surname><given-names>A</given-names></name><name name-style="western"><surname>Clavijo</surname><given-names>A</given-names></name><name name-style="western"><surname>Pyrcz</surname><given-names>TW</given-names></name><name name-style="western"><surname>Freitas</surname><given-names>AVL</given-names></name><name name-style="western"><surname>Uribe</surname><given-names>SI</given-names></name><name name-style="western"><surname>Álvarez</surname><given-names>CF</given-names></name></person-group> (<year>2021</year>) <article-title>Use of species delimitation approaches to tackle the cryptic diversity of an assemblage of high Andean butterflies (<tp:taxon-name><tp:taxon-name-part taxon-name-part-type="order">Lepidoptera</tp:taxon-name-part></tp:taxon-name>: <tp:taxon-name><tp:taxon-name-part taxon-name-part-type="superfamily">Papilionoidea</tp:taxon-name-part></tp:taxon-name>).</article-title><source>Genome</source><volume>64</volume>(<issue>10</issue>): <fpage>937</fpage>–<lpage>949</lpage>. <ext-link xlink:href="10.1139/gen-2020-0100" ext-link-type="doi" xlink:type="simple">https://doi.org/10.1139/gen-2020-0100</ext-link></mixed-citation></ref><ref id="B41"><mixed-citation xmlns:xlink="http://www.w3.org/1999/xlink" xlink:type="simple"><person-group><name name-style="western"><surname>Kozak</surname><given-names>KM</given-names></name><name name-style="western"><surname>Wahlberg</surname><given-names>N</given-names></name><name name-style="western"><surname>Neild</surname><given-names>AFE</given-names></name><name name-style="western"><surname>Dasmahapatra</surname><given-names>KK</given-names></name><name name-style="western"><surname>Mallet</surname><given-names>J</given-names></name><name name-style="western"><surname>Jiggins</surname><given-names>CD</given-names></name></person-group> (<year>2015</year>) <article-title>Multilocus species trees show the recent adaptive radiation of the Mimetic <italic><tp:taxon-name><tp:taxon-name-part taxon-name-part-type="genus">Heliconius</tp:taxon-name-part></tp:taxon-name></italic> butterflies.</article-title><source>Systematic Biology</source><volume>64</volume>(<issue>3</issue>): <fpage>505</fpage>–<lpage>524</lpage>. <ext-link xlink:href="10.1093/sysbio/syv007" ext-link-type="doi" xlink:type="simple">https://doi.org/10.1093/sysbio/syv007</ext-link></mixed-citation></ref></ref-list></tp:taxon-treatment>
